# Supplementary material for: Prevalence of cytopenia and its associated factors among HIV infected adults on highly active antiretroviral therapy at Mehal Meda Hospital, North Shewa Zone, Ethiopia
Source: PLoS One. 2020 Sep 15;15(9):e0239215. doi: 10.1371/journal.pone.0239215 (PMC7491728; doi:10.1371/journal.pone.0239215)
Supplement: S1 Dataset — (XLSX) [file pone.0239215.s001.xlsx]

## Sheet: Sheet1
CODE	age	sex	residance	Education	Occupation	Marital	Familysize	Clinicalstage	Duration	Regiment	oppinfection	Chronicillnes	weight	BMI	height	WBC2	HGb2	PLT2	CD4count2	anemia2	severity	agecat	CD4cat	BMIcatcat	OIcat	Chronicillnescat	clinicalstagecat	leucopenia	thrombocytopenia	anycytopenia	Pancytopenia	familysizecat	severtythrombocytopenia	AnemiaandLeukopenia	Anemiaandthrombocytopenia	leukopeniaandthrombocytopenia	Durationcatcat	Educationcatcat	Regimentcatcat2	Occupationcatcat	maritalstatus
43	37	male	Urban	High schoo	Government	Maried	4	Stage 3	27	C	oral candi	Hypertenti	58	21.5645	1.64	8.3	16	101	595	non anemia	non anemia	30-39	<200	18.5-24.99	yes	yes	stage 3&4	Non Leucop	thrombocyt	1	0	4	Mild	0	0	0	2	2	ZDV based	Employed	Maried
467	36	female	Urban	Primary sc	Merchant	Divorced	4	Stage 2	69	D	No	NO	64	20.898	1.75	9.3	21	189	1902	non anemia	non anemia	30-39	>500	18.5-24.99	No	No	stage 2	Non Leucop	Non thromb	0	0	4	Normal(>=1	0	0	0	3	1	ZDV based	Unemployed	Unmaried
532	43	male	rural	unable to	Farmer	Maried	5	stage I	69	E	No	NO	66	21.551	1.75	4.2	14.9	374	1716	non anemia	non anemia	40-49	>500	18.5-24.99	No	No	stage 1	Non Leucop	Non thromb	0	0	>=5	Normal(>=1	0	0	0	3	1	Non ZDV ba	Unemployed	Maried
511	32	female	rural	unable to	Farmer	Maried	3	stage I	35	C	No	NO	37	10.6949	1.86	5.2	14.2	355	1716	non anemia	non anemia	30-39	>500	<18.5	No	No	stage 1	Non Leucop	Non thromb	0	0	3	Normal(>=1	0	0	0	2	1	ZDV based	Unemployed	Maried
386	42	male	Urban	Tertiery	Government	Maried	5	Stage 2	20	C	No	Diabetic M	50	15.4321	1.8	12.3	13.5	372	1321	non anemia	non anemia	40-49	>500	<18.5	No	yes	stage 2	Non Leucop	Non thromb	0	0	>=5	Normal(>=1	0	0	0	2	2	ZDV based	Employed	Maried
88	39	male	Urban	Primary sc	Government	Single	1	Stage 2	82	D	Diaharria	NO	61	18.8272	1.8	5	13.9	207	1273	non anemia	non anemia	30-39	>500	18.5-24.99	yes	No	stage 2	Non Leucop	Non thromb	0	0	1	Normal(>=1	0	0	0	3	1	ZDV based	Employed	Unmaried
383	32	male	rural	Tertiery	Merchant	Single	3	stage I	24	E	No	NO	60	23.4375	1.6	8.2	12.3	196	1200	anemia	Mild anemi	30-39	>500	18.5-24.99	No	No	stage 1	Non Leucop	Non thromb	1	0	3	Normal(>=1	0	0	0	2	2	Non ZDV ba	Unemployed	Unmaried
82	36	male	rural	Primary sc	Student	separeted	2	Stage 2	10	D	oral candi	Hypertenti	65	27.7671	1.53	9	15.3	223	1186	non anemia	non anemia	30-39	>500	>=25	yes	yes	stage 2	Non Leucop	Non thromb	0	0	2	Normal(>=1	0	0	0	1	1	ZDV based	Unemployed	Unmaried
542	30	male	Urban	Primary sc	Merchant	Divorced	1	Stage 2	48	E	No	NO	67	21.6296	1.76	7.6	13.9	259	1149	non anemia	non anemia	30-39	>500	18.5-24.99	No	No	stage 2	Non Leucop	Non thromb	0	0	1	Normal(>=1	0	0	0	2	1	Non ZDV ba	Unemployed	Unmaried
480	18	female	Urban	Tertiery	Government	Maried	1	stage I	84	C	No	NO	45	18.7305	1.55	7.1	16.1	226	1066	non anemia	non anemia	18-29	>500	18.5-24.99	No	No	stage 1	Non Leucop	Non thromb	0	0	1	Normal(>=1	0	0	0	3	2	ZDV based	Employed	Maried
512	41	female	rural	unable to	Government	Maried	2	stage I	11	E	No	NO	56	21.875	1.6	6	13.7	184	1050	non anemia	non anemia	40-49	>500	18.5-24.99	No	No	stage 1	Non Leucop	Non thromb	0	0	2	Normal(>=1	0	0	0	1	1	Non ZDV ba	Employed	Maried
466	34	female	Urban	Primary sc	privet emp	Divorced	3	Stage 2	45	E	No	NO	45	13.8889	1.8	5.5	16.4	287	1036	non anemia	non anemia	30-39	>500	<18.5	No	No	stage 2	Non Leucop	Non thromb	0	0	3	Normal(>=1	0	0	0	2	1	Non ZDV ba	Employed	Unmaried
330	25	female	rural	able to re	Farmer	Single	3	stage I	19	C	Diaharria	NO	59	19.047	1.76	9.1	12	418	1019	non anemia	non anemia	18-29	>500	18.5-24.99	yes	No	stage 1	Non Leucop	Non thromb	0	0	3	Normal(>=1	0	0	0	2	1	ZDV based	Unemployed	Unmaried
424	29	female	Urban	Primary sc	privet emp	Maried	4	stage I	24	E	No	Hypertenti	52	19.5717	1.63	11.6	14.3	169	1006	non anemia	non anemia	18-29	>500	18.5-24.99	No	yes	stage 1	Non Leucop	Non thromb	0	0	4	Normal(>=1	0	0	0	2	1	Non ZDV ba	Employed	Maried
556	47	male	Urban	Tertiery	Government	Maried	4	Stage 2	104	E	No	NO	69	22.5306	1.75	10.4	17.8	270	1005	non anemia	non anemia	40-49	>500	18.5-24.99	No	No	stage 2	Non Leucop	Non thromb	0	0	4	Normal(>=1	0	0	0	3	2	Non ZDV ba	Employed	Maried
142	35	male	Urban	Tertiery	Merchant	Maried	4	stage I	46	D	Pnemonia	NO	37	14.4531	1.6	4.8	14.9	321	992	non anemia	non anemia	30-39	>500	<18.5	yes	No	stage 1	Non Leucop	Non thromb	0	0	4	Normal(>=1	0	0	0	2	2	ZDV based	Unemployed	Maried
195	35	male	Urban	Tertiery	Merchant	Maried	4	stage I	46	D	Pnemonia	NO	37	14.4531	1.6	4.8	14.9	321	992	non anemia	non anemia	30-39	>500	<18.5	yes	No	stage 1	Non Leucop	Non thromb	0	0	4	Normal(>=1	0	0	0	2	2	ZDV based	Unemployed	Maried
141	35	male	Urban	Tertiery	Merchant	Maried	4	stage I	46	C	Diaharria	NO	37	14.4531	1.6	4.8	14.9	321	992	non anemia	non anemia	30-39	>500	<18.5	yes	No	stage 1	Non Leucop	Non thromb	0	0	4	Normal(>=1	0	0	0	2	2	ZDV based	Unemployed	Maried
116	35	male	Urban	Tertiery	Merchant	Maried	4	Stage 3	46	C	Pnemonia	Hypertenti	40	11.562	1.86	4.8	14.9	321	992	non anemia	non anemia	30-39	>500	<18.5	yes	yes	stage 3&4	Non Leucop	Non thromb	0	0	4	Normal(>=1	0	0	0	2	2	ZDV based	Unemployed	Maried
503	43	female	Urban	unable to	privet emp	Maried	4	stage I	13	E	No	NO	52	19.1001	1.65	7	13.7	288	981	non anemia	non anemia	40-49	>500	18.5-24.99	No	No	stage 1	Non Leucop	Non thromb	0	0	4	Normal(>=1	0	0	0	2	1	Non ZDV ba	Employed	Maried
400	40	female	Urban	Primary sc	privet emp	Divorced	5	stage I	102	E	No	NO	76	30.4438	1.58	8.6	18.3	267	974	non anemia	non anemia	40-49	>500	>=25	No	No	stage 1	Non Leucop	Non thromb	0	0	>=5	Normal(>=1	0	0	0	3	1	Non ZDV ba	Employed	Unmaried
548	44	female	Urban	Primary sc	Merchant	Widowed	3	stage I	74	E	No	NO	57	33.7278	1.3	5.5	15.1	330	968	non anemia	non anemia	40-49	>500	>=25	No	No	stage 1	Non Leucop	Non thromb	0	0	3	Normal(>=1	0	0	0	3	1	Non ZDV ba	Unemployed	Unmaried
323	28	female	rural	able to re	Houweswife	Maried	3	stage I	36	C	No	NO	48	15.6735	1.75	4.5	15.4	361	950	non anemia	non anemia	18-29	>500	<18.5	No	No	stage 1	Non Leucop	Non thromb	0	0	3	Normal(>=1	0	0	0	2	1	ZDV based	Unemployed	Maried
20	28	female	rural	able to re	Houweswife	Maried	3	Stage 2	36	C	No	NO	48	1.55271	5.56	4.5	15.4	361	950	non anemia	non anemia	18-29	>500	<18.5	No	No	stage 2	Non Leucop	Non thromb	0	0	3	Normal(>=1	0	0	0	2	1	ZDV based	Unemployed	Maried
213	28	female	rural	able to re	Houweswife	Maried	3	stage I	36	C	No	NO	48	19.2277	1.58	4.5	15.4	361	950	non anemia	non anemia	18-29	>500	18.5-24.99	No	No	stage 1	Non Leucop	Non thromb	0	0	3	Normal(>=1	0	0	0	2	1	ZDV based	Unemployed	Maried
225	28	female	rural	able to re	Houweswife	Maried	3	Stage 2	36	C	No	NO	48	19.7239	1.56	4.5	15.4	361	950	non anemia	non anemia	18-29	>500	18.5-24.99	No	No	stage 2	Non Leucop	Non thromb	0	0	3	Normal(>=1	0	0	0	2	1	ZDV based	Unemployed	Maried
41	40	female	rural	unable to	Farmer	Maried	6	stage I	17	E	Pnemonia	NO	48	17.2111	1.67	5.6	14.2	302	946	non anemia	non anemia	40-49	>500	<18.5	yes	No	stage 1	Non Leucop	Non thromb	0	0	>=5	Normal(>=1	0	0	0	2	1	Non ZDV ba	Unemployed	Maried
422	37	male	Urban	Tertiery	Government	Divorced	2	stage I	120	C	No	NO	63	21.7993	1.7	5.2	13.4	242	939	non anemia	non anemia	30-39	>500	18.5-24.99	No	No	stage 1	Non Leucop	Non thromb	0	0	2	Normal(>=1	0	0	0	3	2	ZDV based	Employed	Unmaried
538	45	male	rural	unable to	Farmer	Maried	6	Stage 2	63	E	No	NO	58	20.7967	1.67	10.4	16.9	301	928	non anemia	non anemia	40-49	>500	18.5-24.99	No	No	stage 2	Non Leucop	Non thromb	0	0	>=5	Normal(>=1	0	0	0	3	1	Non ZDV ba	Unemployed	Maried
410	28	female	Urban	Primary sc	privet emp	Divorced	1	stage I	24	E	No	NO	49	20.9321	1.53	5.2	15.1	290	926	non anemia	non anemia	18-29	>500	18.5-24.99	No	No	stage 1	Non Leucop	Non thromb	0	0	1	Normal(>=1	0	0	0	2	1	Non ZDV ba	Employed	Unmaried
478	40	male	Urban	Primary sc	privet emp	Maried	6	stage I	65	E	No	NO	54	19.5965	1.66	9.1	13.5	231	923	non anemia	non anemia	40-49	>500	18.5-24.99	No	No	stage 1	Non Leucop	Non thromb	0	0	>=5	Normal(>=1	0	0	0	3	1	Non ZDV ba	Employed	Maried
552	26	female	rural	High schoo	Merchant	Single	3	stage I	24	E	No	NO	57	20.6852	1.66	6	16	260	920	non anemia	non anemia	18-29	>500	18.5-24.99	No	No	stage 1	Non Leucop	Non thromb	0	0	3	Normal(>=1	0	0	0	2	2	Non ZDV ba	Unemployed	Unmaried
567	48	male	rural	unable to	Farmer	Maried	5	stage I	26	E	No	NO	55	19.721	1.67	8.4	16.4	229	919	non anemia	non anemia	40-49	>500	18.5-24.99	No	No	stage 1	Non Leucop	Non thromb	0	0	>=5	Normal(>=1	0	0	0	2	1	Non ZDV ba	Unemployed	Maried
558	45	male	rural	unable to	Farmer	Maried	6	stage I	24	E	No	NO	58	21.3039	1.65	11.7	17.4	296	917	non anemia	non anemia	40-49	>500	18.5-24.99	No	No	stage 1	Non Leucop	Non thromb	0	0	>=5	Normal(>=1	0	0	0	2	1	Non ZDV ba	Unemployed	Maried
470	23	male	rural	unable to	Farmer	Maried	4	stage I	104	E	No	NO	64	24.3865	1.62	5.8	15.9	286	898	non anemia	non anemia	18-29	>500	18.5-24.99	No	No	stage 1	Non Leucop	Non thromb	0	0	4	Normal(>=1	0	0	0	3	1	Non ZDV ba	Unemployed	Maried
515	38	female	rural	Primary sc	privet emp	Maried	2	Stage 2	36	E	No	NO	46	16.2982	1.68	7.6	14	179	876	non anemia	non anemia	30-39	>500	<18.5	No	No	stage 2	Non Leucop	Non thromb	0	0	2	Normal(>=1	0	0	0	2	1	Non ZDV ba	Employed	Maried
463	24	female	Urban	Primary sc	Merchant	Maried	2	stage I	12	E	No	NO	50	17.9282	1.67	6.1	15.4	365	872	non anemia	non anemia	18-29	>500	<18.5	No	No	stage 1	Non Leucop	Non thromb	0	0	2	Normal(>=1	0	0	0	2	1	Non ZDV ba	Unemployed	Maried
287	35	female	Urban	able to re	Merchant	Widowed	3	stage I	32	C	No	NO	58	19.3792	1.73	10.3	10.3	160	872	anemia	Moderate a	30-39	>500	18.5-24.99	No	No	stage 1	Non Leucop	Non thromb	1	0	3	Normal(>=1	0	0	0	2	1	ZDV based	Unemployed	Unmaried
387	35	female	Urban	able to re	Merchant	Widowed	3	stage I	32	C	No	NO	58	20.0692	1.7	10.3	10.3	160	872	anemia	Moderate a	30-39	>500	18.5-24.99	No	No	stage 1	Non Leucop	Non thromb	1	0	3	Normal(>=1	0	0	0	2	1	ZDV based	Unemployed	Unmaried
536	26	female	rural	unable to	Farmer	Maried	5	stage I	24	E	No	NO	50	18.3655	1.65	6.1	13.5	365	866	non anemia	non anemia	18-29	>500	<18.5	No	No	stage 1	Non Leucop	Non thromb	0	0	>=5	Normal(>=1	0	0	0	2	1	Non ZDV ba	Unemployed	Maried
539	45	male	Urban	Tertiery	Government	Maried	3	stage I	104	E	No	NO	57	20.4382	1.67	7.5	16.8	256	866	non anemia	non anemia	40-49	>500	18.5-24.99	No	No	stage 1	Non Leucop	Non thromb	0	0	3	Normal(>=1	0	0	0	3	2	Non ZDV ba	Employed	Maried
522	45	male	Urban	High schoo	Merchant	Maried	3	stage I	142	D	No	NO	52	18.6453	1.67	9.1	17.6	237	866	non anemia	non anemia	40-49	>500	18.5-24.99	No	No	stage 1	Non Leucop	Non thromb	0	0	3	Normal(>=1	0	0	0	3	2	ZDV based	Unemployed	Maried
279	20	female	Urban	High schoo	Student	Single	5	stage I	12	C	No	NO	56	19.3772	1.7	4	12.1	235	862	non anemia	non anemia	18-29	>500	18.5-24.99	No	No	stage 1	Non Leucop	Non thromb	0	0	>=5	Normal(>=1	0	0	0	2	2	ZDV based	Unemployed	Unmaried
379	20	female	Urban	High schoo	Student	Single	5	stage I	12	E	No	NO	56	19.3772	1.7	7.4	12.1	156	862	non anemia	non anemia	18-29	>500	18.5-24.99	No	No	stage 1	Non Leucop	Non thromb	0	0	>=5	Normal(>=1	0	0	0	2	2	Non ZDV ba	Unemployed	Unmaried
286	43	male	Urban	Tertiery	Government	Single	1	stage I	21	C	No	Hypertenti	70	21.6049	1.8	12.3	13.5	272	861	non anemia	non anemia	40-49	>500	18.5-24.99	No	yes	stage 1	Non Leucop	Non thromb	0	0	1	Normal(>=1	0	0	0	2	2	ZDV based	Employed	Unmaried
283	32	male	rural	Tertiery	Merchant	Single	3	stage I	24	C	No	NO	64	19.9744	1.79	3.35	12.5	189	861	anemia	Mild anemi	30-39	>500	18.5-24.99	No	No	stage 1	Leucopenia	Non thromb	1	0	3	Normal(>=1	1	0	0	2	2	ZDV based	Unemployed	Unmaried
459	49	male	Urban	Tertiery	Government	Maried	4	stage I	86	C	No	NO	44	16.1616	1.65	3.8	14.6	224	857	non anemia	non anemia	40-49	>500	<18.5	No	No	stage 1	Leucopenia	Non thromb	1	0	4	Normal(>=1	0	0	0	3	2	ZDV based	Employed	Maried
408	35	female	rural	unable to	Farmer	Maried	4	Stage 2	13	E	No	NO	62	23.6244	1.62	4.2	13.2	217	852	non anemia	non anemia	30-39	>500	18.5-24.99	No	No	stage 2	Non Leucop	Non thromb	0	0	4	Normal(>=1	0	0	0	2	1	Non ZDV ba	Unemployed	Maried
471	34	female	Urban	unable to	privet emp	Maried	3	stage I	53	E	No	NO	50	22.2222	1.5	9.2	14.1	296	849	non anemia	non anemia	30-39	>500	18.5-24.99	No	No	stage 1	Non Leucop	Non thromb	0	0	3	Normal(>=1	0	0	0	2	1	Non ZDV ba	Employed	Maried
497	37	female	rural	unable to	Farmer	Maried	5	stage I	69	E	No	NO	44	16.1616	1.65	8	14.1	305	843	non anemia	non anemia	30-39	>500	<18.5	No	No	stage 1	Non Leucop	Non thromb	0	0	>=5	Normal(>=1	0	0	0	3	1	Non ZDV ba	Unemployed	Maried
425	18	female	Urban	High schoo	Government	Single	3	stage I	18	E	No	NO	45	20	1.5	6.4	14.4	355	834	non anemia	non anemia	18-29	>500	18.5-24.99	No	No	stage 1	Non Leucop	Non thromb	0	0	3	Normal(>=1	0	0	0	2	2	Non ZDV ba	Employed	Unmaried
299	38	female	Urban	able to re	Government	Maried	3	stage I	60	C	No	NO	46	17.9688	1.6	5.4	15.7	272	827	non anemia	non anemia	30-39	>500	<18.5	No	No	stage 1	Non Leucop	Non thromb	0	0	3	Normal(>=1	0	0	0	2	1	ZDV based	Employed	Maried
211	38	female	Urban	able to re	Government	Maried	3	Stage 2	60	C	No	NO	46	17.9688	1.6	5.4	6.9	272	827	anemia	Severe ane	30-39	>500	<18.5	No	No	stage 2	Non Leucop	Non thromb	1	0	3	Normal(>=1	0	0	0	2	1	ZDV based	Employed	Maried
18	38	female	Urban	able to re	Government	Maried	3	Stage 2	60	E	No	NO	46	17.9688	1.6	5.4	15.7	272	827	non anemia	non anemia	30-39	>500	<18.5	No	No	stage 2	Non Leucop	Non thromb	0	0	3	Normal(>=1	0	0	0	2	1	Non ZDV ba	Employed	Maried
241	38	female	Urban	able to re	Government	Maried	3	Stage 2	60	C	No	NO	46	17.9688	1.6	5.4	15.7	272	827	non anemia	non anemia	30-39	>500	<18.5	No	No	stage 2	Non Leucop	Non thromb	0	0	3	Normal(>=1	0	0	0	2	1	ZDV based	Employed	Maried
2	34	female	Urban	Primary sc	Farmer	Maried	3	stage I	98	C	No	NO	47	20.0777	1.53	7.2	14.5	330	823	non anemia	non anemia	30-39	>500	18.5-24.99	No	No	stage 1	Non Leucop	Non thromb	0	0	3	Normal(>=1	0	0	0	3	1	ZDV based	Unemployed	Maried
507	40	male	Urban	High schoo	Farmer	Widowed	1	stage I	84	E	No	NO	66	22.571	1.71	5.5	15.1	444	823	non anemia	non anemia	40-49	>500	18.5-24.99	No	No	stage 1	Non Leucop	Non thromb	0	0	1	Normal(>=1	0	0	0	3	2	Non ZDV ba	Unemployed	Unmaried
388	39	female	rural	able to re	Houweswife	separeted	4	stage I	70	C	No	Diabetic M	48	16.609	1.7	10.2	9.3	175	821	anemia	Moderate a	30-39	>500	<18.5	No	yes	stage 1	Non Leucop	Non thromb	1	0	4	Normal(>=1	0	0	0	3	1	ZDV based	Unemployed	Unmaried
445	40	female	Urban	Primary sc	Merchant	Maried	5	stage I	8	E	No	NO	49	21.7778	1.5	6	15.8	285	821	non anemia	non anemia	40-49	>500	18.5-24.99	No	No	stage 1	Non Leucop	Non thromb	0	0	>=5	Normal(>=1	0	0	0	1	1	Non ZDV ba	Unemployed	Maried
553	35	female	Urban	Primary sc	Merchant	Single	4	stage I	30	E	No	NO	58	20.0692	1.7	4	9.4	148	820	anemia	Moderate a	30-39	>500	18.5-24.99	No	No	stage 1	Non Leucop	thrombocyt	1	0	4	Mild (100-	0	1	0	2	1	Non ZDV ba	Unemployed	Unmaried
332	18	female	Urban	Primary sc	Student	Single	3	Stage 3	12	C	No	NO	29	9.46939	1.75	5.6	12.4	503	814	non anemia	non anemia	18-29	>500	<18.5	No	No	stage 3&4	Non Leucop	Non thromb	0	0	3	Normal(>=1	0	0	0	2	1	ZDV based	Unemployed	Unmaried
288	40	female	rural	able to re	Houweswife	separeted	4	stage I	73	C	No	NO	48	15.6735	1.75	10.2	9.3	175	812	anemia	Moderate a	40-49	>500	<18.5	No	No	stage 1	Non Leucop	Non thromb	1	0	4	Normal(>=1	0	0	0	3	1	ZDV based	Unemployed	Unmaried
551	41	male	Urban	Primary sc	Farmer	Maried	4	stage I	12	E	No	NO	52	18.6453	1.67	7.7	13.4	395	809	non anemia	non anemia	40-49	>500	18.5-24.99	No	No	stage 1	Non Leucop	Non thromb	0	0	4	Normal(>=1	0	0	0	2	1	Non ZDV ba	Unemployed	Maried
403	41	female	Urban	unable to	Farmer	Maried	5	stage I	66	E	No	NO	59	22.4813	1.62	11	13.4	320	805	non anemia	non anemia	40-49	>500	18.5-24.99	No	No	stage 1	Non Leucop	Non thromb	0	0	>=5	Normal(>=1	0	0	0	3	1	Non ZDV ba	Unemployed	Maried
426	46	male	rural	unable to	Farmer	Maried	4	stage I	91	E	No	NO	58	19.6052	1.72	4.9	14.8	119	782	non anemia	non anemia	40-49	>500	18.5-24.99	No	No	stage 1	Non Leucop	thrombocyt	1	0	4	Mild (100-	0	0	0	3	1	Non ZDV ba	Unemployed	Maried
560	30	female	Urban	Primary sc	privet emp	Maried	3	stage I	14	E	No	NO	55	20.4491	1.64	5.4	16.8	286	777	non anemia	non anemia	30-39	>500	18.5-24.99	No	No	stage 1	Non Leucop	Non thromb	0	0	3	Normal(>=1	0	0	0	2	1	Non ZDV ba	Employed	Maried
517	37	male	rural	unable to	Farmer	Maried	4	stage I	112	D	No	NO	59	21.4109	1.66	4.4	17.1	231	775	non anemia	non anemia	30-39	>500	18.5-24.99	No	No	stage 1	Non Leucop	Non thromb	0	0	4	Normal(>=1	0	0	0	3	1	ZDV based	Unemployed	Maried
42	23	female	Urban	High schoo	Student	Single	3	Stage 3	16	C	No	NO	52	19.1001	1.65	3.5	13.3	105	767	non anemia	non anemia	18-29	>500	18.5-24.99	No	No	stage 3&4	Leucopenia	thrombocyt	1	0	3	Mild (100-	0	0	1	2	2	ZDV based	Unemployed	Unmaried
530	30	female	Urban	High schoo	privet emp	Maried	4	Stage 2	61	E	No	NO	61	22.9591	1.63	8	14.4	339	763	non anemia	non anemia	30-39	>500	18.5-24.99	No	No	stage 2	Non Leucop	Non thromb	0	0	4	Normal(>=1	0	0	0	3	2	Non ZDV ba	Employed	Maried
448	33	female	Urban	Primary sc	privet emp	Maried	2	stage I	72	E	No	NO	52	21.6441	1.55	4.1	15.1	297	761	non anemia	non anemia	30-39	>500	18.5-24.99	No	No	stage 1	Non Leucop	Non thromb	0	0	2	Normal(>=1	0	0	0	3	1	Non ZDV ba	Employed	Maried
428	46	male	rural	unable to	Farmer	Maried	6	stage I	32	E	No	NO	61	21.8724	1.67	5.9	14.9	193	760	non anemia	non anemia	40-49	>500	18.5-24.99	No	No	stage 1	Non Leucop	Non thromb	0	0	>=5	Normal(>=1	0	0	0	2	1	Non ZDV ba	Unemployed	Maried
335	20	female	Urban	Tertiery	Student	Single	1	stage I	24	E	No	NO	56	21.3382	1.62	2.1	9.7	256	756	anemia	Moderate a	18-29	>500	18.5-24.99	No	No	stage 1	Leucopenia	Non thromb	1	0	1	Normal(>=1	1	0	0	2	2	Non ZDV ba	Unemployed	Unmaried
562	37	female	Urban	unable to	privet emp	Widowed	2	stage I	124	E	No	NO	53	20.4467	1.61	5.8	12.7	141	756	non anemia	non anemia	30-39	>500	18.5-24.99	No	No	stage 1	Non Leucop	thrombocyt	1	0	2	Mild (100-	0	0	0	3	1	Non ZDV ba	Employed	Unmaried
79	38	male	rural	able to re	Farmer	Maried	4	Stage 2	19	C	No	NO	62	20.7157	1.73	8.5	15.5	289	754	non anemia	non anemia	30-39	>500	18.5-24.99	No	No	stage 2	Non Leucop	Non thromb	0	0	4	Normal(>=1	0	0	0	2	1	ZDV based	Unemployed	Maried
69	45	male	Urban	able to re	Merchant	Maried	3	stage I	42	H	Diaharria	NO	46	15.3697	1.73	5	18.9	349	751	non anemia	non anemia	40-49	>500	<18.5	yes	No	stage 1	Non Leucop	Non thromb	0	0	3	Normal(>=1	0	0	0	2	1	Non ZDV ba	Unemployed	Maried
222	27	female	rural	able to re	Houweswife	Maried	3	Stage 3	35	C	No	NO	48	18.9866	1.59	4.3	10.4	261	750	anemia	Moderate a	18-29	>500	18.5-24.99	No	No	stage 3&4	Non Leucop	Non thromb	1	0	3	Normal(>=1	0	0	0	2	1	ZDV based	Unemployed	Maried
28	35	female	rural	Primary sc	Houweswife	Maried	4	stage I	96	C	No	NO	64	24.3865	1.62	5.4	12	2.45	749	non anemia	non anemia	30-39	>500	18.5-24.99	No	No	stage 1	Non Leucop	thrombocyt	1	0	4	Severe (<5	0	0	0	3	1	ZDV based	Unemployed	Maried
406	35	female	Urban	unable to	privet emp	Maried	4	stage I	62	E	No	NO	59	23.0469	1.6	5.8	18	214	747	non anemia	non anemia	30-39	>500	18.5-24.99	No	No	stage 1	Non Leucop	Non thromb	0	0	4	Normal(>=1	0	0	0	3	1	Non ZDV ba	Employed	Maried
573	51	male	rural	unable to	Farmer	Maried	7	stage I	30	E	No	NO	53	18.3391	1.7	6.8	16.1	216	746	non anemia	non anemia	>=50	>500	<18.5	No	No	stage 1	Non Leucop	Non thromb	0	0	>=5	Normal(>=1	0	0	0	2	1	Non ZDV ba	Unemployed	Maried
375	35	female	Urban	Primary sc	Merchant	Maried	2	Stage 2	16	E	No	Diabetic M	45	14.6939	1.75	5.8	8.4	242	742	anemia	Moderate a	30-39	>500	<18.5	No	yes	stage 2	Non Leucop	Non thromb	1	0	2	Normal(>=1	0	0	0	2	1	Non ZDV ba	Unemployed	Maried
481	40	female	Urban	Primary sc	Merchant	Single	4	stage I	83	E	No	NO	55	20.9572	1.62	8.2	14.6	365	738	non anemia	non anemia	40-49	>500	18.5-24.99	No	No	stage 1	Non Leucop	Non thromb	0	0	4	Normal(>=1	0	0	0	3	1	Non ZDV ba	Unemployed	Unmaried
444	37	female	rural	unable to	Farmer	Single	1	stage I	24	E	No	NO	51	17.6471	1.7	10.3	19.8	159	737	non anemia	non anemia	30-39	>500	<18.5	No	No	stage 1	Non Leucop	Non thromb	0	0	1	Normal(>=1	0	0	0	2	1	Non ZDV ba	Unemployed	Unmaried
419	36	female	Urban	High schoo	Merchant	Maried	3	stage I	105	C	No	NO	54	24	1.5	4.6	15.6	278	737	non anemia	non anemia	30-39	>500	18.5-24.99	No	No	stage 1	Non Leucop	Non thromb	0	0	3	Normal(>=1	0	0	0	3	2	ZDV based	Unemployed	Maried
500	36	female	Urban	able to re	privet emp	Maried	3	stage I	104	C	No	NO	55	22.6003	1.56	4.6	15.6	278	737	non anemia	non anemia	30-39	>500	18.5-24.99	No	No	stage 1	Non Leucop	Non thromb	0	0	3	Normal(>=1	0	0	0	3	1	ZDV based	Employed	Maried
572	27	female	rural	unable to	Farmer	Maried	2	stage I	18	E	No	NO	46	17.9688	1.6	12.3	10.4	322	721	anemia	Moderate a	18-29	>500	<18.5	No	No	stage 1	Non Leucop	Non thromb	1	0	2	Normal(>=1	0	0	0	2	1	Non ZDV ba	Unemployed	Maried
528	27	female	rural	unable to	Farmer	Maried	4	stage I	17	E	No	NO	55	20.202	1.65	12.3	13.6	322	720	non anemia	non anemia	18-29	>500	18.5-24.99	No	No	stage 1	Non Leucop	Non thromb	0	0	4	Normal(>=1	0	0	0	2	1	Non ZDV ba	Unemployed	Maried
85	45	male	rural	able to re	Farmer	Widowed	4	stage I	18	D	TB	NO	42	15.427	1.65	6.5	15.1	166	719	non anemia	non anemia	40-49	>500	<18.5	yes	No	stage 1	Non Leucop	Non thromb	0	0	4	Normal(>=1	0	0	0	2	1	ZDV based	Unemployed	Unmaried
442	41	female	Urban	Tertiery	Government	Widowed	2	Stage 2	39	D	TB	NO	53	19.4674	1.65	6.6	14	229	719	non anemia	non anemia	40-49	<200	18.5-24.99	yes	No	stage 2	Non Leucop	Non thromb	0	0	2	Normal(>=1	0	0	0	2	2	ZDV based	Employed	Unmaried
45	32	male	rural	Primary sc	Merchant	Maried	3	Stage 3	15	C	No	NO	58	20.7967	1.67	5.8	17.1	264	715	non anemia	non anemia	30-39	>500	18.5-24.99	No	No	stage 3&4	Non Leucop	Non thromb	0	0	3	Normal(>=1	0	0	0	2	1	ZDV based	Unemployed	Maried
498	28	female	rural	unable to	Farmer	Maried	4	stage I	38	E	No	NO	50	19.2894	1.61	7.9	14.1	405	713	non anemia	non anemia	18-29	>500	18.5-24.99	No	No	stage 1	Non Leucop	Non thromb	0	0	4	Normal(>=1	0	0	0	2	1	Non ZDV ba	Unemployed	Maried
570	36	female	Urban	High schoo	privet emp	Maried	3	stage I	84	E	No	NO	62	24.2188	1.6	5.7	14.4	252	712	non anemia	non anemia	30-39	>500	18.5-24.99	No	No	stage 1	Non Leucop	Non thromb	0	0	3	Normal(>=1	0	0	0	3	2	Non ZDV ba	Employed	Maried
534	36	female	rural	unable to	Farmer	Maried	4	stage I	24	E	No	NO	55	20.9572	1.62	4.3	14.3	370	711	non anemia	non anemia	30-39	>500	18.5-24.99	No	No	stage 1	Non Leucop	Non thromb	0	0	4	Normal(>=1	0	0	0	2	1	Non ZDV ba	Unemployed	Maried
527	23	female	rural	unable to	Farmer	Maried	3	stage I	37	E	No	NO	48	19.9792	1.55	8.1	14.7	293	707	non anemia	non anemia	18-29	>500	18.5-24.99	No	No	stage 1	Non Leucop	Non thromb	0	0	3	Normal(>=1	0	0	0	2	1	Non ZDV ba	Unemployed	Maried
170	50	male	rural	unable to	Government	Single	3	stage I	36	D	Pnemonia	NO	44	20.9275	1.45	9.4	12.6	192	702	anemia	Mild anemi	>=50	>500	18.5-24.99	yes	No	stage 1	Non Leucop	Non thromb	1	0	3	Normal(>=1	0	0	0	2	1	ZDV based	Employed	Unmaried
10	50	male	rural	unable to	Government	Single	3	stage I	36	D	Pnemonia	NO	44	20.9275	1.45	9.4	17.6	194	702	non anemia	non anemia	>=50	>500	18.5-24.99	yes	No	stage 1	Non Leucop	Non thromb	0	0	3	Normal(>=1	0	0	0	2	1	ZDV based	Employed	Unmaried
226	50	male	Urban	able to re	Government	Widowed	1	Stage 2	36	C	Pnemonia	NO	44	20.9275	1.45	9.4	12.6	192	702	anemia	Mild anemi	>=50	>500	18.5-24.99	yes	No	stage 2	Non Leucop	Non thromb	1	0	1	Normal(>=1	0	0	0	2	1	ZDV based	Employed	Unmaried
416	34	female	Urban	able to re	privet emp	Maried	3	Stage 2	89	F	No	NO	50	20.0288	1.58	5.3	15.9	195	700	non anemia	non anemia	30-39	>500	18.5-24.99	No	No	stage 2	Non Leucop	Non thromb	0	0	3	Normal(>=1	0	0	0	3	1	Non ZDV ba	Employed	Maried
568	40	female	Urban	unable to	privet emp	Single	2	stage I	24	E	No	NO	59	21.6713	1.65	6.9	14.6	191	700	non anemia	non anemia	40-49	>500	18.5-24.99	No	No	stage 1	Non Leucop	Non thromb	0	0	2	Normal(>=1	0	0	0	2	1	Non ZDV ba	Employed	Unmaried
298	47	female	rural	Primary sc	Houweswife	separeted	3	Stage 3	56	C	No	NO	48	20.5049	1.53	8.4	12.2	304	700	non anemia	non anemia	40-49	>500	18.5-24.99	No	No	stage 3&4	Non Leucop	Non thromb	0	0	3	Normal(>=1	0	0	0	2	1	ZDV based	Unemployed	Unmaried
172	47	male	rural	Primary sc	Student	Divorced	3	Stage 3	56	C	Diaharria	NO	48	20.5049	1.53	8.4	12.2	304	700	anemia	Mild anemi	40-49	>500	18.5-24.99	yes	No	stage 3&4	Non Leucop	Non thromb	1	0	3	Normal(>=1	0	0	0	2	1	ZDV based	Unemployed	Unmaried
44	29	female	Urban	High schoo	Government	Divorced	3	Stage 2	15	C	No	NO	56	22.4323	1.58	7.8	18.1	310	699	non anemia	non anemia	18-29	>500	18.5-24.99	No	No	stage 2	Non Leucop	Non thromb	0	0	3	Normal(>=1	0	0	0	1	2	ZDV based	Employed	Unmaried
390	38	female	Urban	Primary sc	Houweswife	Maried	4	Stage 2	50	C	No	NO	48	18.75	1.6	6.5	15.6	292	692	non anemia	non anemia	30-39	>500	18.5-24.99	No	No	stage 2	Non Leucop	Non thromb	0	0	4	Normal(>=1	0	0	0	2	1	ZDV based	Unemployed	Maried
263	27	female	Urban	Primary sc	Merchant	Single	1	stage I	16	C	No	NO	52	19.1001	1.65	10.3	11.5	212	691	anemia	Mild anemi	18-29	>500	18.5-24.99	No	No	stage 1	Non Leucop	Non thromb	1	0	1	Normal(>=1	0	0	0	2	1	ZDV based	Unemployed	Unmaried
363	27	female	Urban	Primary sc	Merchant	Single	1	stage I	17	E	No	NO	52	19.1001	1.65	10.3	11.5	212	691	anemia	Mild anemi	18-29	>500	18.5-24.99	No	No	stage 1	Non Leucop	Non thromb	1	0	1	Normal(>=1	0	0	0	2	1	Non ZDV ba	Unemployed	Unmaried
545	26	female	Urban	Primary sc	Merchant	Single	3	stage I	35	H	No	NO	56	21.875	1.6	9.4	15.1	292	689	non anemia	non anemia	18-29	>500	18.5-24.99	No	No	stage 1	Non Leucop	Non thromb	0	0	3	Normal(>=1	0	0	0	2	1	Non ZDV ba	Unemployed	Unmaried
487	36	female	Urban	Primary sc	Merchant	Maried	4	Stage 2	14	E	No	NO	43	16.7969	1.6	6.5	13	227	685	non anemia	non anemia	30-39	>500	<18.5	No	No	stage 2	Non Leucop	Non thromb	0	0	4	Normal(>=1	0	0	0	2	1	Non ZDV ba	Unemployed	Maried
537	36	female	Urban	Primary sc	privet emp	Maried	3	Stage 2	13	E	No	NO	43	16.3847	1.62	5.5	14.6	271	685	non anemia	non anemia	30-39	>500	<18.5	No	No	stage 2	Non Leucop	Non thromb	0	0	3	Normal(>=1	0	0	0	2	1	Non ZDV ba	Employed	Maried
269	27	female	Urban	Tertiery	Government	Single	1	stage I	21	E	No	NO	60	19.5918	1.75	6.8	11.7	221	682	anemia	Mild anemi	18-29	>500	18.5-24.99	No	No	stage 1	Non Leucop	Non thromb	1	0	1	Normal(>=1	0	0	0	2	2	Non ZDV ba	Employed	Unmaried
369	27	female	Urban	Tertiery	Government	Single	1	stage I	21	E	No	NO	60	19.5918	1.75	6.8	11.7	221	682	anemia	Mild anemi	18-29	>500	18.5-24.99	No	No	stage 1	Non Leucop	Non thromb	1	0	1	Normal(>=1	0	0	0	2	2	Non ZDV ba	Employed	Unmaried
555	33	male	rural	unable to	privet emp	Maried	3	stage I	21	E	No	NO	51	21.7865	1.53	4.9	10	230	682	anemia	Moderate a	30-39	>500	18.5-24.99	No	No	stage 1	Non Leucop	Non thromb	1	0	3	Normal(>=1	0	0	0	2	1	Non ZDV ba	Employed	Maried
248	40	female	Urban	Primary sc	Merchant	Single	2	stage I	18	C	No	NO	56	19.3772	1.7	6.8	17.3	273	680	non anemia	non anemia	40-49	>500	18.5-24.99	No	No	stage 1	Non Leucop	Non thromb	0	0	2	Normal(>=1	0	0	0	2	1	ZDV based	Unemployed	Unmaried
8	40	female	Urban	Primary sc	Merchant	Single	2	stage I	18	C	No	Hypertenti	65	20.5151	1.78	6.8	17.3	273	680	non anemia	non anemia	40-49	>500	18.5-24.99	No	yes	stage 1	Non Leucop	Non thromb	0	0	2	Normal(>=1	0	0	0	2	1	ZDV based	Unemployed	Unmaried
407	35	female	rural	unable to	Farmer	Widowed	6	Stage 2	24	E	No	NO	47	20.8889	1.5	7.2	15.8	225	678	non anemia	non anemia	30-39	>500	18.5-24.99	No	No	stage 2	Non Leucop	Non thromb	0	0	>=5	Normal(>=1	0	0	0	2	1	Non ZDV ba	Unemployed	Unmaried
461	37	female	Urban	able to re	Farmer	Single	2	stage I	84	E	No	NO	55	24.4444	1.5	10.8	14.2	222	674	non anemia	non anemia	30-39	>500	18.5-24.99	No	No	stage 1	Non Leucop	Non thromb	0	0	2	Normal(>=1	0	0	0	3	1	Non ZDV ba	Unemployed	Unmaried
280	40	male	rural	able to re	Farmer	Maried	4	stage I	14	C	No	NO	65	21.9713	1.72	8.9	10.3	192	672	anemia	Moderate a	40-49	>500	18.5-24.99	No	No	stage 1	Non Leucop	Non thromb	1	0	4	Normal(>=1	0	0	0	2	1	ZDV based	Unemployed	Maried
380	40	male	rural	able to re	Farmer	Maried	4	stage I	14	E	No	NO	43	14.0408	1.75	8.9	10.3	192	672	anemia	Moderate a	40-49	>500	<18.5	No	No	stage 1	Non Leucop	Non thromb	1	0	4	Normal(>=1	0	0	0	2	1	Non ZDV ba	Unemployed	Maried
365	18	male	rural	Primary sc	Student	Single	2	stage I	10	E	No	NO	29	16.1506	1.34	5.6	9.3	242	672	anemia	Moderate a	18-29	>500	<18.5	No	No	stage 1	Non Leucop	Non thromb	1	0	2	Normal(>=1	0	0	0	1	1	Non ZDV ba	Unemployed	Unmaried
265	18	male	rural	Tertiery	Government	Single	1	Stage 2	10	C	No	NO	29	16.1506	1.34	5.6	9.3	242	672	anemia	Moderate a	18-29	>500	<18.5	No	No	stage 2	Non Leucop	Non thromb	1	0	1	Normal(>=1	0	0	0	1	2	ZDV based	Employed	Unmaried
36	40	female	rural	unable to	Houweswife	separeted	2	stage I	35	E	Pnemonia	NO	48	16.038	1.73	5.6	14.6	198	671	non anemia	non anemia	40-49	>500	<18.5	yes	No	stage 1	Non Leucop	Non thromb	0	0	2	Normal(>=1	0	0	0	2	1	Non ZDV ba	Unemployed	Unmaried
266	35	female	rural	able to re	Houweswife	separeted	4	Stage 2	14	E	No	NO	56	21.3382	1.62	5.8	10.3	172	671	anemia	Moderate a	30-39	>500	18.5-24.99	No	No	stage 2	Non Leucop	Non thromb	1	0	4	Normal(>=1	0	0	0	2	1	Non ZDV ba	Unemployed	Unmaried
366	35	female	rural	able to re	Houweswife	separeted	4	Stage 2	14	E	No	NO	56	21.3382	1.62	5.8	10.3	172	671	anemia	Moderate a	30-39	>500	18.5-24.99	No	No	stage 2	Non Leucop	Non thromb	1	0	4	Normal(>=1	0	0	0	2	1	Non ZDV ba	Unemployed	Unmaried
315	45	male	rural	unable to	Farmer	Maried	6	Stage 3	14	C	No	NO	62	20.9573	1.72	7.1	13.6	321	670	non anemia	non anemia	40-49	>500	18.5-24.99	No	No	stage 3&4	Non Leucop	Non thromb	0	0	>=5	Normal(>=1	0	0	0	2	1	ZDV based	Unemployed	Maried
34	45	male	rural	unable to	Farmer	Maried	6	Stage 3	14	C	No	NO	62	20.9573	1.72	7.1	13.6	321	670	non anemia	non anemia	40-49	>500	18.5-24.99	No	No	stage 3&4	Non Leucop	Non thromb	0	0	>=5	Normal(>=1	0	0	0	2	1	ZDV based	Unemployed	Maried
246	45	male	rural	unable to	Farmer	Maried	6	Stage 3	14	C	No	NO	62	20.9573	1.72	7.1	13.6	321	670	non anemia	non anemia	40-49	>500	18.5-24.99	No	No	stage 3&4	Non Leucop	Non thromb	0	0	>=5	Normal(>=1	0	0	0	2	1	ZDV based	Unemployed	Maried
519	40	female	rural	unable to	Farmer	Maried	4	stage I	114	C	No	NO	53	19.4674	1.65	5.4	15	277	670	non anemia	non anemia	40-49	>500	18.5-24.99	No	No	stage 1	Non Leucop	Non thromb	0	0	4	Normal(>=1	0	0	0	3	1	ZDV based	Unemployed	Maried
411	34	female	Urban	unable to	privet emp	Maried	5	stage I	48	E	No	NO	50	18.8189	1.63	4.4	12.9	262	669	non anemia	non anemia	30-39	>500	18.5-24.99	No	No	stage 1	Non Leucop	Non thromb	0	0	>=5	Normal(>=1	0	0	0	2	1	Non ZDV ba	Employed	Maried
312	42	male	rural	able to re	Farmer	Maried	4	Stage 2	65	C	No	NO	52	17.5771	1.72	5.8	8.2	361	668	anemia	Moderate a	40-49	>500	<18.5	No	No	stage 2	Non Leucop	Non thromb	1	0	4	Normal(>=1	0	0	0	3	1	ZDV based	Unemployed	Maried
456	33	female	rural	unable to	Farmer	Maried	4	stage I	46	E	No	NO	41	18.2222	1.5	5.8	14.3	319	668	non anemia	non anemia	30-39	>500	<18.5	No	No	stage 1	Non Leucop	Non thromb	0	0	4	Normal(>=1	0	0	0	2	1	Non ZDV ba	Unemployed	Maried
32	38	male	Urban	Primary sc	privet emp	Divorced	2	Stage 2	18	C	No	NO	62	30.7479	1.42	6	12.6	183	666	anemia	Mild anemi	30-39	>500	>=25	No	No	stage 2	Non Leucop	Non thromb	1	0	2	Normal(>=1	0	0	0	2	1	ZDV based	Employed	Unmaried
187	38	male	Urban	Primary sc	privet emp	Maried	4	Stage 2	18	C	No	NO	62	30.7479	1.42	6	12.6	183	666	anemia	Mild anemi	30-39	>500	>=25	No	No	stage 2	Non Leucop	Non thromb	1	0	4	Normal(>=1	0	0	0	2	1	ZDV based	Employed	Maried
188	38	male	Urban	Primary sc	privet emp	Maried	4	Stage 2	18	C	No	NO	62	30.7479	1.42	6	12.6	183	666	anemia	Mild anemi	30-39	>500	>=25	No	No	stage 2	Non Leucop	Non thromb	1	0	4	Normal(>=1	0	0	0	2	1	ZDV based	Employed	Maried
174	38	male	Urban	Primary sc	privet emp	Maried	4	Stage 2	18	C	No	Hypertenti	62	30.7479	1.42	6	12.6	183	666	anemia	Mild anemi	30-39	>500	>=25	No	yes	stage 2	Non Leucop	Non thromb	1	0	4	Normal(>=1	0	0	0	2	1	ZDV based	Employed	Maried
389	28	female	Urban	Primary sc	Government	Single	1	stage I	15	E	No	NO	58	18.9388	1.75	6.6	11.4	297	664	anemia	Mild anemi	18-29	>500	18.5-24.99	No	No	stage 1	Non Leucop	Non thromb	1	0	1	Normal(>=1	0	0	0	2	1	Non ZDV ba	Employed	Unmaried
289	28	female	Urban	Primary sc	Government	Single	1	stage I	16	C	No	NO	58	18.9388	1.75	6.6	11.4	297	664	anemia	Mild anemi	18-29	>500	18.5-24.99	No	No	stage 1	Non Leucop	Non thromb	1	0	1	Normal(>=1	0	0	0	2	1	ZDV based	Employed	Unmaried
479	37	female	Urban	Primary sc	privet emp	Maried	4	stage I	40	E	No	NO	55	20.4491	1.64	7.7	14.7	207	663	non anemia	non anemia	30-39	>500	18.5-24.99	No	No	stage 1	Non Leucop	Non thromb	0	0	4	Normal(>=1	0	0	0	2	1	Non ZDV ba	Employed	Maried
413	20	female	Urban	High schoo	Student	Maried	4	stage I	47	C	No	NO	49	21.7778	1.5	9.5	12.8	202	659	non anemia	non anemia	18-29	>500	18.5-24.99	No	No	stage 1	Non Leucop	Non thromb	0	0	4	Normal(>=1	0	0	0	2	2	ZDV based	Unemployed	Maried
327	29	male	Urban	Primary sc	Merchant	Single	1	Stage 2	26	E	Diaharria	NO	46	15.0204	1.75	6.6	14.2	142	654	non anemia	non anemia	18-29	>500	<18.5	yes	No	stage 2	Non Leucop	thrombocyt	1	0	1	Mild (100-	0	0	0	2	1	Non ZDV ba	Unemployed	Unmaried
590	55	male	Urban	Primary sc	Farmer	Maried	6	Stage 2	31	E	No	NO	51	19.6752	1.61	5.3	24.7	140	652	non anemia	non anemia	>=50	>500	18.5-24.99	No	No	stage 2	Non Leucop	thrombocyt	1	0	>=5	Mild (100-	0	0	0	2	1	Non ZDV ba	Unemployed	Maried
317	40	female	Urban	Primary sc	Merchant	Single	2	stage I	16	E	No	NO	56	23.0112	1.56	6.8	17.3	273	650	non anemia	non anemia	40-49	>500	18.5-24.99	No	No	stage 1	Non Leucop	Non thromb	0	0	2	Normal(>=1	0	0	0	2	1	Non ZDV ba	Unemployed	Unmaried
597	48	male	Urban	Primary sc	Farmer	separeted	2	stage I	122	C	No	NO	66	28.5665	1.52	4.5	17.2	190	650	non anemia	non anemia	40-49	>500	>=25	No	No	stage 1	Non Leucop	Non thromb	0	0	2	Normal(>=1	0	0	0	3	1	ZDV based	Unemployed	Unmaried
531	50	female	Urban	Primary sc	privet emp	separeted	6	Stage 2	62	E	No	NO	58	21.3039	1.65	6.8	15.1	241	643	non anemia	non anemia	>=50	>500	18.5-24.99	No	No	stage 2	Non Leucop	Non thromb	0	0	>=5	Normal(>=1	0	0	0	3	1	Non ZDV ba	Employed	Unmaried
452	57	female	Urban	unable to	privet emp	Widowed	1	stage I	112	C	No	NO	59	20.9042	1.68	4.8	16.1	260	643	non anemia	non anemia	>=50	>500	18.5-24.99	No	No	stage 1	Non Leucop	Non thromb	0	0	1	Normal(>=1	0	0	0	3	1	ZDV based	Employed	Unmaried
152	28	male	Urban	Primary sc	Merchant	Divorced	1	Stage 2	18	D	No	NO	61	18.8272	1.8	8.7	9.3	127	642	anemia	Moderate a	18-29	>500	18.5-24.99	No	No	stage 2	Non Leucop	thrombocyt	1	0	1	Mild (100-	0	1	0	2	1	ZDV based	Unemployed	Unmaried
311	28	male	rural	Primary sc	Merchant	Single	1	Stage 2	18	E	No	NO	61	18.8272	1.8	8.7	9.3	127	642	anemia	Moderate a	18-29	>500	18.5-24.99	No	No	stage 2	Non Leucop	thrombocyt	1	0	1	Mild (100-	0	1	0	2	1	Non ZDV ba	Unemployed	Unmaried
259	28	female	rural	Tertiery	Student	Single	3	stage I	10	E	No	NO	60	20.7612	1.7	9.9	13.3	192	641	non anemia	non anemia	18-29	>500	18.5-24.99	No	No	stage 1	Non Leucop	Non thromb	0	0	3	Normal(>=1	0	0	0	1	2	Non ZDV ba	Unemployed	Unmaried
341	28	female	Urban	Tertiery	Student	Single	3	stage I	10	E	No	NO	60	20.7612	1.7	9.9	13.3	192	641	non anemia	non anemia	18-29	>500	18.5-24.99	No	No	stage 1	Non Leucop	Non thromb	0	0	3	Normal(>=1	0	0	0	1	2	Non ZDV ba	Unemployed	Unmaried
359	28	female	rural	Tertiery	Student	Single	3	stage I	10	E	No	NO	60	20.7612	1.7	9.9	13.3	192	641	non anemia	non anemia	18-29	>500	18.5-24.99	No	No	stage 1	Non Leucop	Non thromb	0	0	3	Normal(>=1	0	0	0	1	2	Non ZDV ba	Unemployed	Unmaried
435	60	female	Urban	unable to	privet emp	Widowed	7	Stage 2	102	D	No	NO	49	18.2183	1.64	7.4	12.6	302	641	non anemia	non anemia	>=50	>500	<18.5	No	No	stage 2	Non Leucop	Non thromb	0	0	>=5	Normal(>=1	0	0	0	3	1	ZDV based	Employed	Unmaried
482	38	female	Urban	Primary sc	privet emp	Maried	5	Stage 2	31	E	No	NO	55	21.4844	1.6	4.5	16.2	197	640	non anemia	non anemia	30-39	>500	18.5-24.99	No	No	stage 2	Non Leucop	Non thromb	0	0	>=5	Normal(>=1	0	0	0	2	1	Non ZDV ba	Employed	Maried
493	45	male	Urban	Tertiery	Government	Maried	3	stage I	83	D	No	NO	77	28.6288	1.64	6.6	16.9	353	640	non anemia	non anemia	40-49	>500	>=25	No	No	stage 1	Non Leucop	Non thromb	0	0	3	Normal(>=1	0	0	0	3	2	ZDV based	Employed	Maried
473	45	female	rural	unable to	Farmer	Widowed	3	stage I	52	E	No	NO	49	18.6709	1.62	8.9	13.4	358	634	non anemia	non anemia	40-49	>500	18.5-24.99	No	No	stage 1	Non Leucop	Non thromb	0	0	3	Normal(>=1	0	0	0	2	1	Non ZDV ba	Unemployed	Unmaried
504	59	male	Urban	able to re	Farmer	Widowed	4	Stage 2	25	E	No	NO	50	22.8269	1.48	7.6	13.6	347	631	non anemia	non anemia	>=50	>500	18.5-24.99	No	No	stage 2	Non Leucop	Non thromb	0	0	4	Normal(>=1	0	0	0	2	1	Non ZDV ba	Unemployed	Unmaried
490	37	female	Urban	able to re	privet emp	Divorced	2	stage I	107	D	No	NO	65	27.0552	1.55	5	14.4	235	631	non anemia	non anemia	30-39	>500	>=25	No	No	stage 1	Non Leucop	Non thromb	0	0	2	Normal(>=1	0	0	0	3	1	ZDV based	Employed	Unmaried
521	33	female	rural	Primary sc	privet emp	Maried	3	stage I	98	F	No	NO	56	22.719	1.57	5.2	14.2	355	630	non anemia	non anemia	30-39	>500	18.5-24.99	No	No	stage 1	Non Leucop	Non thromb	0	0	3	Normal(>=1	0	0	0	3	1	Non ZDV ba	Employed	Maried
301	20	male	Urban	High schoo	Student	Single	4	stage I	13	C	No	NO	62	20.7157	1.73	8.6	13.8	147	629	non anemia	non anemia	18-29	>500	18.5-24.99	No	No	stage 1	Non Leucop	thrombocyt	1	0	4	Mild (100-	0	0	0	2	2	ZDV based	Unemployed	Unmaried
251	27	male	Urban	High schoo	Student	Single	4	stage I	13	C	No	NO	62	20.7157	1.73	8.6	13.8	147	629	non anemia	non anemia	18-29	>500	18.5-24.99	No	No	stage 1	Non Leucop	thrombocyt	1	0	4	Mild (100-	0	0	0	2	2	ZDV based	Unemployed	Unmaried
351	27	male	Urban	High schoo	Student	Single	4	stage I	13	C	No	NO	62	20.7157	1.73	8.6	13.8	147	629	non anemia	non anemia	18-29	>500	18.5-24.99	No	No	stage 1	Non Leucop	thrombocyt	1	0	4	Mild (100-	0	0	0	2	2	ZDV based	Unemployed	Unmaried
391	29	male	Urban	High schoo	Student	Single	6	stage I	16	C	No	Diabetic M	56	18.4965	1.74	8.6	13.8	147	629	non anemia	non anemia	18-29	>500	18.5-24.99	No	yes	stage 1	Non Leucop	thrombocyt	1	0	>=5	Mild (100-	0	0	0	2	2	ZDV based	Unemployed	Unmaried
291	29	male	Urban	High schoo	Student	Single	6	stage I	16	C	No	NO	60	19.8177	1.74	8.6	13.8	147	629	non anemia	non anemia	18-29	>500	18.5-24.99	No	No	stage 1	Non Leucop	thrombocyt	1	0	>=5	Mild (100-	0	0	0	2	2	ZDV based	Unemployed	Unmaried
350	28	female	rural	Primary sc	Farmer	Maried	6	stage I	24	E	No	NO	42	17.2584	1.56	6.5	15.6	292	629	non anemia	non anemia	18-29	>500	<18.5	No	No	stage 1	Non Leucop	Non thromb	0	0	>=5	Normal(>=1	0	0	0	2	1	Non ZDV ba	Unemployed	Maried
11	28	female	rural	Primary sc	Farmer	Maried	6	stage I	284	C	No	NO	42	17.2584	1.56	6.5	15.6	292	629	non anemia	non anemia	18-29	>500	<18.5	No	No	stage 1	Non Leucop	Non thromb	0	0	>=5	Normal(>=1	0	0	0	3	1	ZDV based	Unemployed	Maried
300	28	female	rural	Primary sc	Farmer	Maried	6	Stage 2	85	E	No	NO	48	21.3333	1.5	6.5	15.6	292	629	non anemia	non anemia	18-29	>500	18.5-24.99	No	No	stage 2	Non Leucop	Non thromb	0	0	>=5	Normal(>=1	0	0	0	3	1	Non ZDV ba	Unemployed	Maried
294	36	female	rural	Primary sc	Farmer	Maried	5	stage I	54	C	No	NO	42	15.427	1.65	6.5	14.7	378	629	non anemia	non anemia	30-39	>500	<18.5	No	No	stage 1	Non Leucop	Non thromb	0	0	>=5	Normal(>=1	0	0	0	2	1	ZDV based	Unemployed	Maried
296	36	female	rural	Primary sc	Farmer	Maried	5	stage I	54	C	No	NO	42	15.427	1.65	6.5	14.7	378	629	non anemia	non anemia	30-39	>500	<18.5	No	No	stage 1	Non Leucop	Non thromb	0	0	>=5	Normal(>=1	0	0	0	2	1	ZDV based	Unemployed	Maried
290	38	female	Urban	Primary sc	Houweswife	Maried	4	stage I	70	C	No	NO	48	18.75	1.6	6.6	15.6	292	629	non anemia	non anemia	30-39	>500	18.5-24.99	No	No	stage 1	Non Leucop	Non thromb	0	0	4	Normal(>=1	0	0	0	3	1	ZDV based	Unemployed	Maried
302	30	female	Urban	Primary sc	Merchant	Widowed	3	stage I	21	E	No	NO	56	21.0772	1.63	6.5	12.5	291	629	non anemia	non anemia	30-39	>500	18.5-24.99	No	No	stage 1	Non Leucop	Non thromb	0	0	3	Normal(>=1	0	0	0	2	1	Non ZDV ba	Unemployed	Unmaried
255	30	female	Urban	Primary sc	Merchant	Widowed	3	stage I	12	C	No	NO	56	21.0772	1.63	6.5	12.5	291	629	non anemia	non anemia	30-39	>500	18.5-24.99	No	No	stage 1	Non Leucop	Non thromb	0	0	3	Normal(>=1	0	0	0	2	1	ZDV based	Unemployed	Unmaried
355	30	female	Urban	Primary sc	Merchant	Widowed	3	stage I	12	E	No	NO	56	21.0772	1.63	6.5	12.5	291	629	non anemia	non anemia	30-39	>500	18.5-24.99	No	No	stage 1	Non Leucop	Non thromb	0	0	3	Normal(>=1	0	0	0	2	1	Non ZDV ba	Unemployed	Unmaried
268	32	female	Urban	Tertiery	Government	Single	1	stage I	9	E	No	NO	60	19.5918	1.75	10.4	8.4	241	627	anemia	Moderate a	30-39	>500	18.5-24.99	No	No	stage 1	Non Leucop	Non thromb	1	0	1	Normal(>=1	0	0	0	1	2	Non ZDV ba	Employed	Unmaried
368	32	female	Urban	Tertiery	Merchant	Single	1	stage I	9	E	No	NO	60	19.5918	1.75	10.4	8.4	242	627	anemia	Moderate a	30-39	>500	18.5-24.99	No	No	stage 1	Non Leucop	Non thromb	1	0	1	Normal(>=1	0	0	0	1	2	Non ZDV ba	Unemployed	Unmaried
412	43	female	Urban	able to re	privet emp	Maried	5	stage I	89	E	No	NO	55	21.4844	1.6	5.2	14.7	273	627	non anemia	non anemia	40-49	>500	18.5-24.99	No	No	stage 1	Non Leucop	Non thromb	0	0	>=5	Normal(>=1	0	0	0	3	1	Non ZDV ba	Employed	Maried
494	35	male	Urban	Primary sc	privet emp	separeted	2	stage I	48	E	No	NO	63	23.1405	1.65	6.9	15.4	205	623	non anemia	non anemia	30-39	>500	18.5-24.99	No	No	stage 1	Non Leucop	Non thromb	0	0	2	Normal(>=1	0	0	0	2	1	Non ZDV ba	Employed	Unmaried
563	41	male	rural	unable to	Farmer	Maried	6	stage I	120	E	No	NO	51	19.433	1.62	6.5	13.9	346	622	non anemia	non anemia	40-49	>500	18.5-24.99	No	No	stage 1	Non Leucop	Non thromb	0	0	>=5	Normal(>=1	0	0	0	3	1	Non ZDV ba	Unemployed	Maried
384	23	female	Urban	able to re	Student	Single	5	stage I	18	E	No	NO	54	19.8347	1.65	6.8	10.3	242	621	anemia	Moderate a	18-29	>500	18.5-24.99	No	No	stage 1	Non Leucop	Non thromb	1	0	>=5	Normal(>=1	0	0	0	2	1	Non ZDV ba	Unemployed	Unmaried
405	46	female	Urban	unable to	Farmer	Widowed	5	stage I	60	E	No	NO	55	19.9594	1.66	4.4	14.8	311	616	non anemia	non anemia	40-49	>500	18.5-24.99	No	No	stage 1	Non Leucop	Non thromb	0	0	>=5	Normal(>=1	0	0	0	2	1	Non ZDV ba	Unemployed	Unmaried
540	28	female	Urban	High schoo	Government	Divorced	1	Stage 2	24	E	No	NO	45	17.1468	1.62	7.5	18.8	224	611	non anemia	non anemia	18-29	>500	<18.5	No	No	stage 2	Non Leucop	Non thromb	0	0	1	Normal(>=1	0	0	0	2	2	Non ZDV ba	Employed	Unmaried
247	36	female	Urban	Primary sc	Government	Divorced	3	stage I	56	E	Pnemonia	NO	40	17.0874	1.53	6.1	16.6	233	610	non anemia	non anemia	30-39	>500	<18.5	yes	No	stage 1	Non Leucop	Non thromb	0	0	3	Normal(>=1	0	0	0	2	1	Non ZDV ba	Employed	Unmaried
3	36	female	Urban	Primary sc	Government	Divorced	3	stage I	56	E	Pnemonia	NO	40	17.0874	1.53	6.1	16.1	233	610	non anemia	non anemia	30-39	>500	<18.5	yes	No	stage 1	Non Leucop	Non thromb	0	0	3	Normal(>=1	0	0	0	2	1	Non ZDV ba	Employed	Unmaried
316	36	female	Urban	Primary sc	Government	Divorced	3	stage I	52	E	Pnemonia	NO	40	17.0874	1.53	6.1	16.6	223	610	non anemia	non anemia	30-39	>500	<18.5	yes	No	stage 1	Non Leucop	Non thromb	0	0	3	Normal(>=1	0	0	0	2	1	Non ZDV ba	Employed	Unmaried
488	45	male	Urban	Primary sc	Merchant	Maried	4	stage I	39	E	No	NO	58	24.1415	1.55	8.4	17.8	273	607	non anemia	non anemia	40-49	>500	18.5-24.99	No	No	stage 1	Non Leucop	Non thromb	0	0	4	Normal(>=1	0	0	0	2	1	Non ZDV ba	Unemployed	Maried
443	30	female	Urban	High schoo	privet emp	Maried	4	stage I	35	E	No	NO	60	23.4375	1.6	8.5	14.5	251	606	non anemia	non anemia	30-39	>500	18.5-24.99	No	No	stage 1	Non Leucop	Non thromb	0	0	4	Normal(>=1	0	0	0	2	2	Non ZDV ba	Employed	Maried
549	25	female	Urban	unable to	privet emp	Divorced	1	stage I	10	E	No	NO	48	19.7239	1.56	9.9	15.1	346	603	non anemia	non anemia	18-29	>500	18.5-24.99	No	No	stage 1	Non Leucop	Non thromb	0	0	1	Normal(>=1	0	0	0	1	1	Non ZDV ba	Employed	Unmaried
496	45	male	Urban	unable to	privet emp	Maried	6	stage I	65	E	No	NO	43	17.4449	1.57	9.5	16.8	194	598	non anemia	non anemia	40-49	>500	<18.5	No	No	stage 1	Non Leucop	Non thromb	0	0	>=5	Normal(>=1	0	0	0	3	1	Non ZDV ba	Employed	Maried
508	25	female	rural	able to re	Farmer	Maried	6	stage I	14	E	No	NO	52	19.5717	1.63	5.8	13.6	205	594	non anemia	non anemia	18-29	>500	18.5-24.99	No	No	stage 1	Non Leucop	Non thromb	0	0	>=5	Normal(>=1	0	0	0	2	1	Non ZDV ba	Unemployed	Maried
437	31	female	rural	unable to	Farmer	Widowed	3	stage I	62	E	No	NO	54	25.6837	1.45	7.9	16.3	255	593	non anemia	non anemia	30-39	>500	>=25	No	No	stage 1	Non Leucop	Non thromb	0	0	3	Normal(>=1	0	0	0	3	1	Non ZDV ba	Unemployed	Unmaried
486	43	female	Urban	Tertiery	Government	Maried	5	Stage 2	22	E	No	NO	54	20.0773	1.64	11.4	16.3	303	588	non anemia	non anemia	40-49	>500	18.5-24.99	No	No	stage 2	Non Leucop	Non thromb	0	0	>=5	Normal(>=1	0	0	0	2	2	Non ZDV ba	Employed	Maried
535	45	female	Urban	unable to	Student	Single	5	Stage 2	69	E	No	NO	53	19.4674	1.65	7.9	16.2	346	588	non anemia	non anemia	40-49	>500	18.5-24.99	No	No	stage 2	Non Leucop	Non thromb	0	0	>=5	Normal(>=1	0	0	0	3	1	Non ZDV ba	Unemployed	Unmaried
561	35	male	rural	High schoo	Merchant	Maried	5	stage I	21	E	No	NO	52	20.3125	1.6	3.5	13.5	248	587	non anemia	non anemia	30-39	>500	18.5-24.99	No	No	stage 1	Leucopenia	Non thromb	1	0	>=5	Normal(>=1	0	0	0	2	2	Non ZDV ba	Unemployed	Maried
418	35	male	rural	unable to	Farmer	Maried	3	stage I	13	E	No	NO	52	19.8141	1.62	3.5	13.5	248	587	non anemia	non anemia	30-39	>500	18.5-24.99	No	No	stage 1	Leucopenia	Non thromb	1	0	3	Normal(>=1	0	0	0	2	1	Non ZDV ba	Unemployed	Maried
557	46	male	Urban	unable to	privet emp	Divorced	3	Stage 2	120	E	No	NO	64	22.1453	1.7	7.4	13.3	314	586	non anemia	non anemia	40-49	>500	18.5-24.99	No	No	stage 2	Non Leucop	Non thromb	0	0	3	Normal(>=1	0	0	0	3	1	Non ZDV ba	Employed	Unmaried
432	34	male	rural	unable to	Farmer	Maried	3	stage I	48	E	No	NO	53	21.2306	1.58	5.5	16.9	342	584	non anemia	non anemia	30-39	>500	18.5-24.99	No	No	stage 1	Non Leucop	Non thromb	0	0	3	Normal(>=1	0	0	0	2	1	Non ZDV ba	Unemployed	Maried
524	30	female	Urban	unable to	privet emp	Maried	6	stage I	90	E	No	NO	61	20.3816	1.73	7.7	13.4	395	584	non anemia	non anemia	30-39	>500	18.5-24.99	No	No	stage 1	Non Leucop	Non thromb	0	0	>=5	Normal(>=1	0	0	0	3	1	Non ZDV ba	Employed	Maried
492	46	male	Urban	High schoo	Merchant	Widowed	4	stage I	104	E	No	NO	53	25.2081	1.45	6.9	14.7	291	581	non anemia	non anemia	40-49	>500	>=25	No	No	stage 1	Non Leucop	Non thromb	0	0	4	Normal(>=1	0	0	0	3	2	Non ZDV ba	Unemployed	Unmaried
446	29	male	Urban	Tertiery	Government	Maried	3	stage I	33	E	No	NO	50	18.3655	1.65	4.4	16	253	580	non anemia	non anemia	18-29	>500	<18.5	No	No	stage 1	Non Leucop	Non thromb	0	0	3	Normal(>=1	0	0	0	2	2	Non ZDV ba	Employed	Maried
415	18	male	rural	Primary sc	Student	Single	3	stage I	10	C	No	NO	40	17.7778	1.5	4.8	18.8	354	580	non anemia	non anemia	18-29	>500	<18.5	No	No	stage 1	Non Leucop	Non thromb	0	0	3	Normal(>=1	0	0	0	1	1	ZDV based	Unemployed	Unmaried
546	51	female	rural	unable to	privet emp	Widowed	1	stage I	98	C	No	NO	52	21.6441	1.55	6.6	15.6	245	579	non anemia	non anemia	>=50	>500	18.5-24.99	No	No	stage 1	Non Leucop	Non thromb	0	0	1	Normal(>=1	0	0	0	3	1	ZDV based	Employed	Unmaried
429	38	female	Urban	able to re	privet emp	Widowed	3	stage I	21	E	No	NO	53	18.3391	1.7	6.4	21.1	176	578	non anemia	non anemia	30-39	>500	<18.5	No	No	stage 1	Non Leucop	Non thromb	0	0	3	Normal(>=1	0	0	0	2	1	Non ZDV ba	Employed	Unmaried
40	45	female	Urban	Tertiery	Government	Maried	5	stage 4	57	D	Diaharria	NO	50	17.301	1.7	3.7	13.5	410	576	non anemia	non anemia	40-49	>500	<18.5	yes	No	stage 3&4	Leucopenia	Non thromb	1	0	>=5	Normal(>=1	0	0	0	2	2	ZDV based	Employed	Maried
2445	30	female	Urban	able to re	Houweswife	Divorced	3	stage I	42	D	Diaharria	NO	42	17.2584	1.56	8.2	15	320	575	non anemia	non anemia	30-39	>500	<18.5	yes	No	stage 1	Non Leucop	Non thromb	0	0	3	Normal(>=1	0	0	0	2	1	ZDV based	Unemployed	Unmaried
477	39	male	Urban	Primary sc	privet emp	Maried	3	stage I	39	E	No	NO	60	18.937	1.78	5.2	18.5	256	572	non anemia	non anemia	30-39	>500	18.5-24.99	No	No	stage 1	Non Leucop	Non thromb	0	0	3	Normal(>=1	0	0	0	2	1	Non ZDV ba	Employed	Maried
274	28	female	rural	Tertiery	Student	Single	5	stage I	21	E	No	NO	58	19.3792	1.73	5.9	13.4	164	568	non anemia	non anemia	18-29	>500	18.5-24.99	No	No	stage 1	Non Leucop	Non thromb	0	0	>=5	Normal(>=1	0	0	0	2	2	Non ZDV ba	Unemployed	Unmaried
374	28	female	rural	Tertiery	Student	Single	5	stage I	21	E	No	NO	58	19.3792	1.73	7.6	13.4	462	568	non anemia	non anemia	18-29	>500	18.5-24.99	No	No	stage 1	Non Leucop	Non thromb	0	0	>=5	Normal(>=1	0	0	0	2	2	Non ZDV ba	Unemployed	Unmaried
582	40	male	Urban	able to re	Farmer	Widowed	3	stage I	102	E	No	NO	42	19.4363	1.47	6.8	13.1	343	567	non anemia	non anemia	40-49	>500	18.5-24.99	No	No	stage 1	Non Leucop	Non thromb	0	0	3	Normal(>=1	0	0	0	3	1	Non ZDV ba	Unemployed	Unmaried
559	21	female	Urban	unable to	privet emp	Maried	3	Stage 2	24	E	No	NO	49	19.8791	1.57	4.7	16.5	255	564	non anemia	non anemia	18-29	>500	18.5-24.99	No	No	stage 2	Non Leucop	Non thromb	0	0	3	Normal(>=1	0	0	0	2	1	Non ZDV ba	Employed	Maried
509	18	female	Urban	High schoo	Student	Single	1	stage I	13	E	No	NO	50	21.3593	1.53	6.1	15.8	303	563	non anemia	non anemia	18-29	>500	18.5-24.99	No	No	stage 1	Non Leucop	Non thromb	0	0	1	Normal(>=1	0	0	0	2	2	Non ZDV ba	Unemployed	Unmaried
337	34	female	Urban	able to re	privet emp	Single	2	stage I	18	D	TB	NO	49	20.1348	1.56	9.6	18	421	562	non anemia	non anemia	30-39	>500	18.5-24.99	yes	No	stage 1	Non Leucop	Non thromb	0	0	2	Normal(>=1	0	0	0	2	1	ZDV based	Employed	Unmaried
238	34	female	Urban	able to re	privet emp	Single	2	stage I	18	D	TB	NO	43	17.6693	1.56	12.3	18	421	562	non anemia	non anemia	30-39	>500	<18.5	yes	No	stage 1	Non Leucop	Non thromb	0	0	2	Normal(>=1	0	0	0	2	1	ZDV based	Employed	Unmaried
15	34	female	Urban	able to re	privet emp	Single	2	stage I	18	F	TB	NO	43	17.6693	1.56	12.6	18	421	562	non anemia	non anemia	30-39	>500	<18.5	yes	No	stage 1	Non Leucop	Non thromb	0	0	2	Normal(>=1	0	0	0	2	1	Non ZDV ba	Employed	Unmaried
372	26	male	rural	Tertiery	Student	Widowed	2	Stage 2	70	D	TB	NO	40	15.2416	1.62	6.8	12.3	330	562	anemia	Mild anemi	18-29	>500	<18.5	yes	No	stage 2	Non Leucop	Non thromb	1	0	2	Normal(>=1	0	0	0	3	2	ZDV based	Unemployed	Unmaried
303	29	female	Urban	Primary sc	Houweswife	Maried	3	Stage 2	23	E	No	NO	46	19.91	1.52	5.4	15.6	281	562	non anemia	non anemia	18-29	>500	18.5-24.99	No	No	stage 2	Non Leucop	Non thromb	0	0	3	Normal(>=1	0	0	0	2	1	Non ZDV ba	Unemployed	Maried
354	29	female	Urban	Primary sc	Houweswife	Maried	3	Stage 2	19	E	No	NO	56	24.2382	1.52	5.4	15.6	281	562	non anemia	non anemia	18-29	>500	18.5-24.99	No	No	stage 2	Non Leucop	Non thromb	0	0	3	Normal(>=1	0	0	0	2	1	Non ZDV ba	Unemployed	Maried
22	29	female	Urban	Primary sc	Houweswife	Maried	3	Stage 2	9	D	No	NO	46	19.6506	1.53	5.4	15.6	281	562	non anemia	non anemia	18-29	>500	18.5-24.99	No	No	stage 2	Non Leucop	Non thromb	0	0	3	Normal(>=1	0	0	0	1	1	ZDV based	Unemployed	Maried
254	29	female	Urban	Primary sc	Houweswife	Maried	3	Stage 2	9	C	No	NO	46	19.91	1.52	5.4	15.6	281	562	non anemia	non anemia	18-29	>500	18.5-24.99	No	No	stage 2	Non Leucop	Non thromb	0	0	3	Normal(>=1	0	0	0	1	1	ZDV based	Unemployed	Maried
152	38	female	rural	Primary sc	Houweswife	separeted	4	stage I	18	C	No	NO	52	16.9796	1.75	5.4	15.6	281	562	non anemia	non anemia	30-39	>500	<18.5	No	No	stage 1	Non Leucop	Non thromb	0	0	4	Normal(>=1	0	0	0	2	1	ZDV based	Unemployed	Unmaried
272	60	female	Urban	able to re	Houweswife	separeted	3	Stage 2	72	D	TB	NO	40	15.2416	1.62	6.8	12.3	330	562	non anemia	non anemia	>=50	>500	<18.5	yes	No	stage 2	Non Leucop	Non thromb	0	0	3	Normal(>=1	0	0	0	3	1	ZDV based	Unemployed	Unmaried
370	42	male	rural	able to re	Farmer	Maried	4	Stage 2	21	E	No	NO	63	19.4444	1.8	7.2	9.3	242	562	anemia	Moderate a	40-49	>500	18.5-24.99	No	No	stage 2	Non Leucop	Non thromb	1	0	4	Normal(>=1	0	0	0	2	1	Non ZDV ba	Unemployed	Maried
270	42	male	rural	able to re	Farmer	Maried	4	Stage 2	20	D	No	NO	65	20.0617	1.8	7.2	9.3	242	562	anemia	Moderate a	40-49	>500	18.5-24.99	No	No	stage 2	Non Leucop	Non thromb	1	0	4	Normal(>=1	0	0	0	2	1	ZDV based	Unemployed	Maried
305	38	female	Urban	Primary sc	Houweswife	separeted	4	stage I	18	E	No	NO	52	16.9796	1.75	5.4	15.6	281	562	non anemia	non anemia	30-39	>500	<18.5	No	No	stage 1	Non Leucop	Non thromb	0	0	4	Normal(>=1	0	0	0	2	1	Non ZDV ba	Unemployed	Unmaried
440	21	male	Urban	High schoo	Student	Single	4	stage I	24	E	No	NO	48	21.3333	1.5	12.2	9.6	148	561	anemia	Moderate a	18-29	>500	18.5-24.99	No	No	stage 1	Non Leucop	thrombocyt	1	0	4	Mild (100-	0	1	0	2	2	Non ZDV ba	Unemployed	Unmaried
284	20	female	Urban	High schoo	Student	Single	5	stage I	16	C	No	NO	54	19.8347	1.65	6.8	10.3	242	561	anemia	Moderate a	18-29	>500	18.5-24.99	No	No	stage 1	Non Leucop	Non thromb	1	0	>=5	Normal(>=1	0	0	0	2	2	ZDV based	Unemployed	Unmaried
179	25	male	Urban	High schoo	Student	Single	1	stage I	15	C	No	NO	60	18.5185	1.8	8.7	15	122	561	non anemia	non anemia	18-29	>500	18.5-24.99	No	No	stage 1	Non Leucop	thrombocyt	1	0	1	Mild (100-	0	0	0	2	2	ZDV based	Unemployed	Unmaried
115	25	male	Urban	High schoo	Student	Single	1	stage I	8	C	No	NO	60	18.5185	1.8	6.7	15.2	122	561	non anemia	non anemia	18-29	>500	18.5-24.99	No	No	stage 1	Non Leucop	thrombocyt	1	0	1	Mild (100-	0	0	0	1	2	ZDV based	Unemployed	Unmaried
219	25	male	Urban	High schoo	Student	Single	1	stage I	12	C	No	NO	60	18.5185	1.8	8.7	15.2	122	561	non anemia	non anemia	18-29	>500	18.5-24.99	No	No	stage 1	Non Leucop	thrombocyt	1	0	1	Mild (100-	0	0	0	2	2	ZDV based	Unemployed	Unmaried
382	56	male	rural	unable to	Houweswife	Single	6	stage I	45	D	Pnemonia	Diabetic M	40	14.1723	1.68	5.6	9.6	564	561	anemia	Moderate a	>=50	>500	<18.5	yes	yes	stage 1	Non Leucop	Non thromb	1	0	>=5	Normal(>=1	0	0	0	2	1	ZDV based	Unemployed	Unmaried
133	27	male	Urban	Primary sc	privet emp	Widowed	1	stage I	13	C	No	NO	58	18.9388	1.75	5.5	12.6	123	561	anemia	Mild anemi	18-29	>500	18.5-24.99	No	No	stage 1	Non Leucop	thrombocyt	1	0	1	Mild (100-	0	1	0	2	1	ZDV based	Employed	Unmaried
230	27	female	Urban	Primary sc	Government	Single	1	stage I	13	C	No	NO	58	18.9388	1.75	5.5	12.6	123	561	non anemia	non anemia	18-29	>500	18.5-24.99	No	No	stage 1	Non Leucop	thrombocyt	1	0	1	Mild (100-	0	0	0	2	1	ZDV based	Employed	Unmaried
26	23	male	rural	Tertiery	Student	Maried	1	Stage 2	31	C	No	NO	52	17.5771	1.72	5.6	14.2	143	560	non anemia	non anemia	18-29	>500	<18.5	No	No	stage 2	Non Leucop	thrombocyt	1	0	1	Mild (100-	0	0	0	2	2	ZDV based	Unemployed	Maried
310	26	female	rural	Primary sc	Merchant	separeted	1	Stage 2	36	C	No	NO	56	19.3772	1.7	5.6	14.2	243	560	non anemia	non anemia	18-29	>500	18.5-24.99	No	No	stage 2	Non Leucop	Non thromb	0	0	1	Normal(>=1	0	0	0	2	1	ZDV based	Unemployed	Unmaried
108	28	male	Urban	High schoo	Government	Single	1	stage I	11	C	No	NO	56	18.2857	1.75	5.6	14.2	242	560	non anemia	non anemia	18-29	>500	<18.5	No	No	stage 1	Non Leucop	Non thromb	0	0	1	Normal(>=1	0	0	0	1	2	ZDV based	Employed	Unmaried
313	40	female	Urban	Primary sc	Houweswife	separeted	4	stage I	42	D	Diaharria	NO	46	18.1955	1.59	2.6	16.2	200	542	non anemia	non anemia	40-49	>500	<18.5	yes	No	stage 1	Leucopenia	Non thromb	1	0	4	Normal(>=1	0	0	0	2	1	ZDV based	Unemployed	Unmaried
244	40	female	Urban	able to re	Houweswife	separeted	4	stage I	42	D	Diaharria	NO	42	16.8242	1.58	2.6	16.2	200	542	non anemia	non anemia	40-49	>500	<18.5	yes	No	stage 1	Leucopenia	Non thromb	1	0	4	Normal(>=1	0	0	0	2	1	ZDV based	Unemployed	Unmaried
343	40	female	Urban	able to re	Student	separeted	4	stage I	42	D	Diaharria	NO	42	16.8242	1.58	2.6	16.2	200	542	non anemia	non anemia	40-49	>500	<18.5	yes	No	stage 1	Leucopenia	Non thromb	1	0	4	Normal(>=1	0	0	0	2	1	ZDV based	Unemployed	Unmaried
579	40	female	rural	unable to	Farmer	Maried	6	stage I	32	E	No	NO	64	24.3865	1.62	7.3	15.3	236	542	non anemia	non anemia	40-49	>500	18.5-24.99	No	No	stage 1	Non Leucop	Non thromb	0	0	>=5	Normal(>=1	0	0	0	2	1	Non ZDV ba	Unemployed	Maried
550	25	female	Urban	able to re	privet emp	Maried	2	stage I	56	C	No	NO	50	21.9289	1.51	5.2	13.5	255	541	non anemia	non anemia	18-29	>500	18.5-24.99	No	No	stage 1	Non Leucop	Non thromb	0	0	2	Normal(>=1	0	0	0	2	1	ZDV based	Employed	Maried
33	30	female	Urban	Tertiery	Government	Maried	3	stage 4	46	D	Diaharria	NO	56	22.4323	1.58	7.1	12	264	541	non anemia	non anemia	30-39	>500	18.5-24.99	yes	No	stage 3&4	Non Leucop	Non thromb	0	0	3	Normal(>=1	0	0	0	2	2	ZDV based	Employed	Maried
460	33	female	Urban	unable to	Merchant	Maried	2	Stage 2	47	C	No	NO	48	20.5049	1.53	3.4	14.4	90	536	non anemia	non anemia	30-39	>500	18.5-24.99	No	No	stage 2	Leucopenia	thrombocyt	1	0	2	Moderate (	0	0	1	2	1	ZDV based	Unemployed	Maried
39	50	female	Urban	able to re	Houweswife	separeted	2	stage I	81	D	Diaharria	NO	46	16.8962	1.65	4.9	15.4	177	535	non anemia	non anemia	>=50	>500	<18.5	yes	No	stage 1	Non Leucop	Non thromb	0	0	2	Normal(>=1	0	0	0	3	1	ZDV based	Unemployed	Unmaried
38	20	male	Urban	unable to	Houweswife	separeted	3	stage I	14	C	No	NO	22	6.29129	1.87	10.9	14.7	319	531	non anemia	non anemia	18-29	>500	<18.5	No	No	stage 1	Non Leucop	Non thromb	0	0	3	Normal(>=1	0	0	0	2	1	ZDV based	Unemployed	Unmaried
438	32	male	rural	unable to	Farmer	Maried	2	stage I	106	E	No	NO	70	21.3669	1.81	4.6	15	294	531	non anemia	non anemia	30-39	>500	18.5-24.99	No	No	stage 1	Non Leucop	Non thromb	0	0	2	Normal(>=1	0	0	0	3	1	Non ZDV ba	Unemployed	Maried
483	25	female	Urban	unable to	Farmer	Maried	4	stage I	18	E	No	NO	48	21.3333	1.5	7.5	15.3	249	522	non anemia	non anemia	18-29	>500	18.5-24.99	No	No	stage 1	Non Leucop	Non thromb	0	0	4	Normal(>=1	0	0	0	2	1	Non ZDV ba	Unemployed	Maried
189	35	male	rural	Primary sc	Merchant	Widowed	3	Stage 3	31	D	Diaharria	NO	50	17.0993	1.71	7.8	13.5	267	521	non anemia	non anemia	30-39	>500	<18.5	yes	No	stage 3&4	Non Leucop	Non thromb	0	0	3	Normal(>=1	0	0	0	2	1	ZDV based	Unemployed	Unmaried
119	35	male	rural	Primary sc	Merchant	Widowed	3	Stage 3	31	D	Diaharria	NO	50	17.0993	1.71	7.8	13.5	267	521	non anemia	non anemia	30-39	>500	<18.5	yes	No	stage 3&4	Non Leucop	Non thromb	0	0	3	Normal(>=1	0	0	0	2	1	ZDV based	Unemployed	Unmaried
194	35	male	rural	Primary sc	Merchant	Widowed	3	Stage 3	31	D	Diaharria	NO	50	17.0993	1.71	7.8	13.5	267	521	non anemia	non anemia	30-39	>500	<18.5	yes	No	stage 3&4	Non Leucop	Non thromb	0	0	3	Normal(>=1	0	0	0	2	1	ZDV based	Unemployed	Unmaried
462	29	male	rural	unable to	Farmer	Maried	2	Stage 2	14	E	No	NO	63	20.5714	1.75	5.4	16.9	256	504	non anemia	non anemia	18-29	>500	18.5-24.99	No	No	stage 2	Non Leucop	Non thromb	0	0	2	Normal(>=1	0	0	0	2	1	Non ZDV ba	Unemployed	Maried
543	54	male	Urban	unable to	Farmer	Maried	3	stage I	56	E	No	NO	53	19.4674	1.65	5.4	13.6	258	502	non anemia	non anemia	>=50	>500	18.5-24.99	No	No	stage 1	Non Leucop	Non thromb	0	0	3	Normal(>=1	0	0	0	2	1	Non ZDV ba	Unemployed	Maried
580	28	female	Urban	able to re	Houweswife	Divorced	1	Stage 2	56	E	No	NO	65	24.7676	1.62	7.5	15	300	496	non anemia	non anemia	18-29	200-500	18.5-24.99	No	No	stage 2	Non Leucop	Non thromb	0	0	1	Normal(>=1	0	0	0	2	1	Non ZDV ba	Unemployed	Unmaried
47	50	male	rural	Tertiery	Government	separeted	1	Stage 3	62	D	Pnemonia	NO	56	18.9292	1.72	4.7	14	239	489	non anemia	non anemia	>=50	200-500	18.5-24.99	yes	No	stage 3&4	Non Leucop	Non thromb	0	0	1	Normal(>=1	0	0	0	3	2	ZDV based	Employed	Unmaried
404	34	male	Urban	Primary sc	Merchant	Maried	4	Stage 2	20	E	No	NO	48	17.2111	1.67	5.3	15	236	488	non anemia	non anemia	30-39	200-500	<18.5	No	No	stage 2	Non Leucop	Non thromb	0	0	4	Normal(>=1	0	0	0	2	1	Non ZDV ba	Unemployed	Maried
151	40	male	rural	able to re	Farmer	Maried	6	Stage 3	21	C	No	NO	55	17.7557	1.76	7.4	13.5	228	482	non anemia	non anemia	40-49	200-500	<18.5	No	No	stage 3&4	Non Leucop	Non thromb	0	0	>=5	Normal(>=1	0	0	0	2	1	ZDV based	Unemployed	Maried
120	40	male	rural	able to re	Farmer	Maried	6	Stage 3	21	D	TB	NO	55	17.7557	1.76	7.4	13.5	2.28	482	non anemia	non anemia	40-49	200-500	<18.5	yes	No	stage 3&4	Non Leucop	thrombocyt	1	0	>=5	Severe (<5	0	0	0	2	1	ZDV based	Unemployed	Maried
148	40	male	rural	able to re	Farmer	Maried	6	Stage 3	21	D	TB	NO	55	17.7557	1.76	7.4	13.5	227	482	non anemia	non anemia	40-49	200-500	<18.5	yes	No	stage 3&4	Non Leucop	Non thromb	0	0	>=5	Normal(>=1	0	0	0	2	1	ZDV based	Unemployed	Maried
196	40	male	rural	able to re	Farmer	Maried	6	Stage 3	21	D	TB	NO	55	17.7557	1.76	7.4	13.5	228	482	non anemia	non anemia	40-49	200-500	<18.5	yes	No	stage 3&4	Non Leucop	Non thromb	0	0	>=5	Normal(>=1	0	0	0	2	1	ZDV based	Unemployed	Maried
345	26	male	Urban	unable to	Houweswife	Single	3	Stage 3	26	E	No	NO	48	16.225	1.72	7.4	16.8	445	480	non anemia	non anemia	18-29	200-500	<18.5	No	No	stage 3&4	Non Leucop	Non thromb	0	0	3	Normal(>=1	0	0	0	2	1	Non ZDV ba	Unemployed	Unmaried
53	26	male	Urban	unable to	Houweswife	Single	3	Stage 3	16	C	No	NO	20	6.03792	1.82	7.4	16.8	445	480	non anemia	non anemia	18-29	200-500	<18.5	No	No	stage 3&4	Non Leucop	Non thromb	0	0	3	Normal(>=1	0	0	0	2	1	ZDV based	Unemployed	Unmaried
235	26	male	Urban	unable to	Houweswife	Single	3	Stage 3	16	C	No	NO	20	7.34619	1.65	7.4	16.8	445	480	non anemia	non anemia	18-29	200-500	<18.5	No	No	stage 3&4	Non Leucop	Non thromb	0	0	3	Normal(>=1	0	0	0	2	1	ZDV based	Unemployed	Unmaried
601	47	male	rural	unable to	Farmer	Maried	5	stage I	98	D	No	NO	63	19.0194	1.82	9.8	14.8	352	477	non anemia	non anemia	40-49	200-500	18.5-24.99	No	No	stage 1	Non Leucop	Non thromb	0	0	>=5	Normal(>=1	0	0	0	3	1	ZDV based	Unemployed	Maried
373	58	male	rural	able to re	Farmer	Widowed	4	Stage 2	26	C	Diaharria	Hypertenti	52	16.9796	1.75	5.6	11.5	312	476	anemia	Mild anemi	>=50	200-500	<18.5	yes	yes	stage 2	Non Leucop	Non thromb	1	0	4	Normal(>=1	0	0	0	2	1	ZDV based	Unemployed	Unmaried
273	61	male	rural	able to re	Farmer	Widowed	4	Stage 2	16	E	Diaharria	NO	52	16.9796	1.75	5.4	12.6	216	476	anemia	Mild anemi	>=50	200-500	<18.5	yes	No	stage 2	Non Leucop	Non thromb	1	0	4	Normal(>=1	0	0	0	2	1	Non ZDV ba	Unemployed	Unmaried
277	26	male	rural	Tertiery	Government	Widowed	3	stage I	9	C	No	NO	56	21.875	1.6	4.12	8.2	129	476	anemia	Moderate a	18-29	200-500	18.5-24.99	No	No	stage 1	Non Leucop	thrombocyt	1	0	3	Mild (100-	0	1	0	1	2	ZDV based	Employed	Unmaried
377	36	male	Urban	Tertiery	Government	Widowed	1	Stage 2	10	E	No	NO	49	17.9982	1.65	4.3	8.2	213	476	anemia	Moderate a	30-39	200-500	<18.5	No	No	stage 2	Non Leucop	Non thromb	1	0	1	Normal(>=1	0	0	0	1	2	Non ZDV ba	Employed	Unmaried
128	29	male	Urban	Primary sc	Merchant	Single	1	Stage 2	22	F	Diaharria	NO	56	18.2857	1.75	5.6	15.2	123	472	non anemia	non anemia	18-29	200-500	<18.5	yes	No	stage 2	Non Leucop	thrombocyt	1	0	1	Mild (100-	0	0	0	2	1	Non ZDV ba	Unemployed	Unmaried
309	26	female	Urban	Primary sc	Merchant	separeted	1	Stage 2	31	C	No	NO	52	20.3125	1.6	6.6	13.2	142	472	non anemia	non anemia	18-29	200-500	18.5-24.99	No	No	stage 2	Non Leucop	thrombocyt	1	0	1	Mild (100-	0	0	0	2	1	ZDV based	Unemployed	Unmaried
131	29	male	Urban	Primary sc	Merchant	Single	1	Stage 2	22	E	Diaharria	NO	56	18.2857	1.75	5.6	15.2	123	472	non anemia	non anemia	18-29	200-500	<18.5	yes	No	stage 2	Non Leucop	thrombocyt	1	0	1	Mild (100-	0	0	0	2	1	Non ZDV ba	Unemployed	Unmaried
132	29	male	Urban	Primary sc	Merchant	Single	1	Stage 2	22	E	Diaharria	NO	56	18.2857	1.75	5.6	15.2	123	472	non anemia	non anemia	18-29	200-500	<18.5	yes	No	stage 2	Non Leucop	thrombocyt	1	0	1	Mild (100-	0	0	0	2	1	Non ZDV ba	Unemployed	Unmaried
229	29	male	Urban	Primary sc	Merchant	Single	1	Stage 2	22	E	Diaharria	NO	56	18.2857	1.75	5.6	15.2	123	472	non anemia	non anemia	18-29	200-500	<18.5	yes	No	stage 2	Non Leucop	thrombocyt	1	0	1	Mild (100-	0	0	0	2	1	Non ZDV ba	Unemployed	Unmaried
84	30	male	Urban	High schoo	Government	Single	1	stage I	22	C	Pnemonia	NO	58	20.7967	1.67	4.8	14.7	237	472	non anemia	non anemia	30-39	200-500	18.5-24.99	yes	No	stage 1	Non Leucop	Non thromb	0	0	1	Normal(>=1	0	0	0	2	2	ZDV based	Employed	Unmaried
262	40	male	rural	able to re	Farmer	Maried	4	stage I	16	E	Diaharria	NO	65	20.5151	1.78	8.5	12.4	162	472	anemia	Mild anemi	40-49	200-500	18.5-24.99	yes	No	stage 1	Non Leucop	Non thromb	1	0	4	Normal(>=1	0	0	0	2	1	Non ZDV ba	Unemployed	Maried
362	42	male	rural	able to re	Farmer	Maried	4	stage I	19	D	Diaharria	NO	65	20.5151	1.78	8.5	12.4	262	472	anemia	Mild anemi	40-49	200-500	18.5-24.99	yes	No	stage 1	Non Leucop	Non thromb	1	0	4	Normal(>=1	0	0	0	2	1	ZDV based	Unemployed	Maried
371	48	male	Urban	Tertiery	Government	Widowed	4	stage I	10	E	No	NO	64	20.6612	1.76	5.3	9.6	242	472	anemia	Moderate a	40-49	200-500	18.5-24.99	No	No	stage 1	Non Leucop	Non thromb	1	0	4	Normal(>=1	0	0	0	1	2	Non ZDV ba	Employed	Unmaried
271	48	male	Urban	Tertiery	Government	Widowed	4	stage I	42	D	No	NO	64	20.6612	1.76	5.3	9.6	242	472	anemia	Moderate a	40-49	200-500	18.5-24.99	No	No	stage 1	Non Leucop	Non thromb	1	0	4	Normal(>=1	0	0	0	2	2	ZDV based	Employed	Unmaried
153	30	male	rural	Primary sc	privet emp	Widowed	2	stage I	17	D	Diaharria	NO	48	16.038	1.73	6.6	13.2	142	471	non anemia	non anemia	30-39	200-500	<18.5	yes	No	stage 1	Non Leucop	thrombocyt	1	0	2	Mild (100-	0	0	0	2	1	ZDV based	Employed	Unmaried
458	40	female	Urban	able to re	Merchant	Maried	5	stage I	24	E	No	NO	51	18.7328	1.65	3.9	16.2	238	469	non anemia	non anemia	40-49	200-500	18.5-24.99	No	No	stage 1	Leucopenia	Non thromb	1	0	>=5	Normal(>=1	0	0	0	2	1	Non ZDV ba	Unemployed	Maried
501	34	female	rural	unable to	Farmer	Maried	3	Stage 2	29	E	No	NO	65	22.4913	1.7	8.5	13.4	321	463	non anemia	non anemia	30-39	200-500	18.5-24.99	No	No	stage 2	Non Leucop	Non thromb	0	0	3	Normal(>=1	0	0	0	2	1	Non ZDV ba	Unemployed	Maried
571	50	female	Urban	unable to	privet emp	Widowed	6	stage I	96	E	No	NO	47	18.3594	1.6	11.9	16.9	239	463	non anemia	non anemia	>=50	200-500	<18.5	No	No	stage 1	Non Leucop	Non thromb	0	0	>=5	Normal(>=1	0	0	0	3	1	Non ZDV ba	Employed	Unmaried
427	29	female	Urban	Primary sc	privet emp	Divorced	1	stage I	24	E	No	NO	46	19.91	1.52	7	13.2	257	462	non anemia	non anemia	18-29	200-500	18.5-24.99	No	No	stage 1	Non Leucop	Non thromb	0	0	1	Normal(>=1	0	0	0	2	1	Non ZDV ba	Employed	Unmaried
285	37	male	rural	Primary sc	Farmer	Single	1	Stage 3	32	C	Diaharria	NO	62	21.4533	1.7	7.2	8.2	210	461	anemia	Moderate a	30-39	200-500	18.5-24.99	yes	No	stage 3&4	Non Leucop	Non thromb	1	0	1	Normal(>=1	0	0	0	2	1	ZDV based	Unemployed	Unmaried
56	21	male	Urban	Primary sc	Student	Single	3	Stage 3	6	C	No	NO	36	24.187	1.22	4.1	13.5	334	461	non anemia	non anemia	18-29	200-500	18.5-24.99	No	No	stage 3&4	Non Leucop	Non thromb	0	0	3	Normal(>=1	0	0	0	1	1	ZDV based	Unemployed	Unmaried
276	40	male	Urban	Tertiery	Government	Maried	4	Stage 2	23	E	Pnemonia	Hypertenti	65	23.8751	1.65	4.4	13.2	258	461	non anemia	non anemia	40-49	200-500	18.5-24.99	yes	yes	stage 2	Non Leucop	Non thromb	0	0	4	Normal(>=1	0	0	0	2	2	Non ZDV ba	Employed	Maried
376	40	male	Urban	Tertiery	Government	Maried	4	Stage 2	23	D	Pnemonia	NO	65	23.8751	1.65	9.5	13.2	256	461	non anemia	non anemia	40-49	200-500	18.5-24.99	yes	No	stage 2	Non Leucop	Non thromb	0	0	4	Normal(>=1	0	0	0	2	2	ZDV based	Employed	Maried
333	29	female	rural	High schoo	Student	Single	1	stage I	11	C	No	NO	52	22.5069	1.52	3.8	18.5	237	461	non anemia	non anemia	18-29	200-500	18.5-24.99	No	No	stage 1	Leucopenia	Non thromb	1	0	1	Normal(>=1	0	0	0	1	2	ZDV based	Unemployed	Unmaried
574	35	male	rural	unable to	Farmer	Maried	4	stage I	13	E	No	NO	58	20.3074	1.69	7.2	16	269	453	non anemia	non anemia	30-39	200-500	18.5-24.99	No	No	stage 1	Non Leucop	Non thromb	0	0	4	Normal(>=1	0	0	0	2	1	Non ZDV ba	Unemployed	Maried
505	27	female	Urban	Primary sc	privet emp	Maried	2	stage I	13	E	No	NO	50	18.5901	1.64	9.9	14.1	181	452	non anemia	non anemia	18-29	200-500	18.5-24.99	No	No	stage 1	Non Leucop	Non thromb	0	0	2	Normal(>=1	0	0	0	2	1	Non ZDV ba	Employed	Maried
423	30	female	rural	Primary sc	Merchant	Maried	3	stage I	124	E	No	NO	48	18.5178	1.61	1.9	19.2	187	452	non anemia	non anemia	30-39	200-500	18.5-24.99	No	No	stage 1	Leucopenia	Non thromb	1	0	3	Normal(>=1	0	0	0	3	1	Non ZDV ba	Unemployed	Maried
575	29	male	Urban	High schoo	Merchant	Maried	5	Stage 3	30	E	TB	NO	55	23.8054	1.52	5	15.9	242	452	non anemia	non anemia	18-29	200-500	18.5-24.99	yes	No	stage 3&4	Non Leucop	Non thromb	0	0	>=5	Normal(>=1	0	0	0	2	2	Non ZDV ba	Unemployed	Maried
197	20	male	rural	Primary sc	Merchant	Single	1	stage I	16	C	No	NO	65	20.0617	1.8	6.7	13.5	217	451	non anemia	non anemia	18-29	200-500	18.5-24.99	No	No	stage 1	Non Leucop	Non thromb	0	0	1	Normal(>=1	0	0	0	2	1	ZDV based	Unemployed	Unmaried
146	29	male	rural	Primary sc	Merchant	Single	1	stage I	16	C	No	NO	65	20.0617	1.8	6.7	13.5	217	451	non anemia	non anemia	18-29	200-500	18.5-24.99	No	No	stage 1	Non Leucop	Non thromb	0	0	1	Normal(>=1	0	0	0	2	1	ZDV based	Unemployed	Unmaried
118	29	male	rural	Primary sc	Merchant	Single	1	stage I	16	C	No	NO	65	20.0617	1.8	6.7	13.5	217	451	non anemia	non anemia	18-29	200-500	18.5-24.99	No	No	stage 1	Non Leucop	Non thromb	0	0	1	Normal(>=1	0	0	0	2	1	ZDV based	Unemployed	Unmaried
145	29	male	rural	Primary sc	Merchant	Single	1	stage I	16	C	No	Hypertenti	65	20.0617	1.8	6.7	13.5	217	451	non anemia	non anemia	18-29	200-500	18.5-24.99	No	yes	stage 1	Non Leucop	Non thromb	0	0	1	Normal(>=1	0	0	0	2	1	ZDV based	Unemployed	Unmaried
447	45	female	Urban	Primary sc	privet emp	Maried	3	stage I	51	E	No	NO	57	20.4382	1.67	6.7	14.1	284	451	non anemia	non anemia	40-49	200-500	18.5-24.99	No	No	stage 1	Non Leucop	Non thromb	0	0	3	Normal(>=1	0	0	0	2	1	Non ZDV ba	Employed	Maried
9	73	female	Urban	High schoo	privet emp	Maried	5	stage I	96	D	No	NO	56	22.719	1.57	4.9	16	316	448	non anemia	non anemia	>=50	200-500	18.5-24.99	No	No	stage 1	Non Leucop	Non thromb	0	0	>=5	Normal(>=1	0	0	0	3	2	ZDV based	Employed	Maried
533	27	female	Urban	able to re	Merchant	separeted	2	stage I	13	E	No	NO	47	17.2635	1.65	4.1	14.8	241	446	non anemia	non anemia	18-29	200-500	<18.5	No	No	stage 1	Non Leucop	Non thromb	0	0	2	Normal(>=1	0	0	0	2	1	Non ZDV ba	Unemployed	Unmaried
523	50	female	rural	Primary sc	privet emp	Maried	5	stage I	94	E	No	NO	55	20.202	1.65	3.9	13.5	293	446	non anemia	non anemia	>=50	200-500	18.5-24.99	No	No	stage 1	Leucopenia	Non thromb	1	0	>=5	Normal(>=1	0	0	0	3	1	Non ZDV ba	Employed	Maried
361	19	female	Urban	Primary sc	Student	Single	3	stage I	9	C	Pnemonia	NO	51	19.1953	1.63	5.4	12.3	210	442	non anemia	non anemia	18-29	200-500	18.5-24.99	yes	No	stage 1	Non Leucop	Non thromb	0	0	3	Normal(>=1	0	0	0	1	1	ZDV based	Unemployed	Unmaried
364	20	male	Urban	Primary sc	Student	Single	3	stage I	13	E	No	NO	32	15.8699	1.42	6.6	14.2	196	442	non anemia	non anemia	18-29	200-500	<18.5	No	No	stage 1	Non Leucop	Non thromb	0	0	3	Normal(>=1	0	0	0	2	1	Non ZDV ba	Unemployed	Unmaried
261	27	female	Urban	Primary sc	Student	Single	3	stage I	7	E	Pnemonia	NO	41	16.0156	1.6	5.4	12.3	220	442	non anemia	non anemia	18-29	200-500	<18.5	yes	No	stage 1	Non Leucop	Non thromb	0	0	3	Normal(>=1	0	0	0	1	1	Non ZDV ba	Unemployed	Unmaried
264	29	male	Urban	Primary sc	Student	Single	3	stage I	20	E	No	NO	32	15.8699	1.42	6.6	14.2	196	442	non anemia	non anemia	18-29	200-500	<18.5	No	No	stage 1	Non Leucop	Non thromb	0	0	3	Normal(>=1	0	0	0	2	1	Non ZDV ba	Unemployed	Unmaried
183	40	male	Urban	High schoo	privet emp	Maried	5	stage I	96	D	No	NO	50	20.2848	1.57	4.9	15.2	310	441	non anemia	non anemia	40-49	200-500	18.5-24.99	No	No	stage 1	Non Leucop	Non thromb	0	0	>=5	Normal(>=1	0	0	0	3	2	ZDV based	Employed	Maried
441	23	male	Urban	unable to	privet emp	Maried	3	stage I	9	E	No	NO	62	20.2449	1.75	5	16.4	248	436	non anemia	non anemia	18-29	200-500	18.5-24.99	No	No	stage 1	Non Leucop	Non thromb	0	0	3	Normal(>=1	0	0	0	1	1	Non ZDV ba	Employed	Maried
499	34	female	Urban	Primary sc	Merchant	Maried	5	stage I	53	F	No	NO	44	18.0802	1.56	8.7	15.1	300	434	non anemia	non anemia	30-39	200-500	<18.5	No	No	stage 1	Non Leucop	Non thromb	0	0	>=5	Normal(>=1	0	0	0	2	1	Non ZDV ba	Unemployed	Maried
569	62	male	Urban	able to re	Farmer	Maried	6	Stage 2	49	E	No	NO	63	22.5896	1.67	12.4	16.3	378	434	non anemia	non anemia	>=50	200-500	18.5-24.99	No	No	stage 2	Non Leucop	Non thromb	0	0	>=5	Normal(>=1	0	0	0	2	1	Non ZDV ba	Unemployed	Maried
465	39	male	Urban	Primary sc	Merchant	Maried	2	stage I	133	H	No	NO	54	23.3726	1.52	5.2	20.4	384	427	non anemia	non anemia	30-39	200-500	18.5-24.99	No	No	stage 1	Non Leucop	Non thromb	0	0	2	Normal(>=1	0	0	0	3	1	Non ZDV ba	Unemployed	Maried
339	40	male	rural	able to re	Farmer	Divorced	5	stage I	20	C	Diaharria	NO	62	19.1358	1.8	6.3	13.5	192	427	non anemia	non anemia	40-49	200-500	18.5-24.99	yes	No	stage 1	Non Leucop	Non thromb	0	0	>=5	Normal(>=1	0	0	0	2	1	ZDV based	Unemployed	Unmaried
450	47	female	Urban	unable to	Farmer	Maried	6	stage I	22	E	No	NO	72	25.8166	1.67	8.5	15	365	422	non anemia	non anemia	40-49	200-500	>=25	No	No	stage 1	Non Leucop	Non thromb	0	0	>=5	Normal(>=1	0	0	0	2	1	Non ZDV ba	Unemployed	Maried
267	30	male	rural	Primary sc	privet emp	Widowed	3	Stage 2	17	E	Pnemonia	NO	42	16.0037	1.62	8.9	10.4	321	422	anemia	Moderate a	30-39	200-500	<18.5	yes	No	stage 2	Non Leucop	Non thromb	1	0	3	Normal(>=1	0	0	0	2	1	Non ZDV ba	Employed	Unmaried
367	30	female	Urban	Primary sc	Government	Maried	3	Stage 3	17	D	Pnemonia	NO	42	16.0037	1.62	8.9	10.4	321	422	anemia	Moderate a	30-39	200-500	<18.5	yes	No	stage 3&4	Non Leucop	Non thromb	1	0	3	Normal(>=1	0	0	0	2	1	ZDV based	Employed	Maried
256	18	female	rural	Primary sc	Student	Single	4	stage I	8	C	No	NO	52	19.1001	1.65	6.2	9.1	191	421	anemia	Moderate a	18-29	200-500	18.5-24.99	No	No	stage 1	Non Leucop	Non thromb	1	0	4	Normal(>=1	0	0	0	1	1	ZDV based	Unemployed	Unmaried
295	38	female	rural	Primary sc	Student	Single	4	stage I	23	H	Pnemonia	NO	52	19.1001	1.65	6.2	9.1	191	421	anemia	Moderate a	30-39	200-500	18.5-24.99	yes	No	stage 1	Non Leucop	Non thromb	1	0	4	Normal(>=1	0	0	0	1	1	Non ZDV ba	Unemployed	Unmaried
324	50	male	Urban	unable to	Government	Single	3	stage I	30	D	Pnemonia	NO	44	20.9275	1.45	9.4	12.6	192	421	anemia	Mild anemi	>=50	200-500	18.5-24.99	yes	No	stage 1	Non Leucop	Non thromb	1	0	3	Normal(>=1	0	0	0	2	1	ZDV based	Employed	Unmaried
417	30	female	rural	unable to	Farmer	Maried	4	Stage 3	53	F	No	NO	50	19.5312	1.6	3.9	13.9	253	420	non anemia	non anemia	30-39	200-500	18.5-24.99	No	No	stage 3&4	Leucopenia	Non thromb	1	0	4	Normal(>=1	0	0	0	2	1	Non ZDV ba	Unemployed	Maried
231	21	female	Urban	High schoo	Student	Single	3	Stage 2	15	C	No	NO	54	19.8347	1.65	5.7	16	154	414	non anemia	non anemia	18-29	200-500	18.5-24.99	No	No	stage 2	Non Leucop	Non thromb	0	0	3	Normal(>=1	0	0	0	2	2	ZDV based	Unemployed	Unmaried
331	49	female	Urban	Primary sc	Houweswife	Divorced	3	Stage 2	100	D	Diaharria	NO	45	17.1468	1.62	3.2	15.3	194	414	non anemia	non anemia	40-49	200-500	<18.5	yes	No	stage 2	Leucopenia	Non thromb	1	0	3	Normal(>=1	0	0	0	3	1	ZDV based	Unemployed	Unmaried
233	18	female	Urban	Primary sc	Farmer	Single	3	Stage 3	12	C	No	NO	29	9.91758	1.71	6.9	15.8	222	413	non anemia	non anemia	18-29	200-500	<18.5	No	No	stage 3&4	Non Leucop	Non thromb	0	0	3	Normal(>=1	0	0	0	2	1	ZDV based	Unemployed	Unmaried
346	38	female	Urban	Primary sc	Student	Single	2	Stage 3	13	C	No	Hypertenti	29	10.652	1.65	6.9	15.8	222	413	non anemia	non anemia	30-39	200-500	<18.5	No	yes	stage 3&4	Non Leucop	Non thromb	0	0	2	Normal(>=1	0	0	0	2	1	ZDV based	Unemployed	Unmaried
506	38	female	Urban	able to re	Merchant	Maried	5	stage I	56	F	No	NO	68	29.0487	1.53	5.3	13.3	262	412	non anemia	non anemia	30-39	200-500	>=25	No	No	stage 1	Non Leucop	Non thromb	0	0	>=5	Normal(>=1	0	0	0	2	1	Non ZDV ba	Unemployed	Maried
186	36	male	rural	able to re	Government	Divorced	2	Stage 2	8	H	oral candi	Hypertenti	58	19.3792	1.73	8.1	16.6	230	410	non anemia	non anemia	30-39	200-500	18.5-24.99	yes	yes	stage 2	Non Leucop	Non thromb	0	0	2	Normal(>=1	0	0	0	1	1	Non ZDV ba	Employed	Unmaried
431	45	male	Urban	Tertiery	Government	Maried	5	stage I	108	C	No	NO	44	20.0877	1.48	5.2	13.8	251	409	non anemia	non anemia	40-49	200-500	18.5-24.99	No	No	stage 1	Non Leucop	Non thromb	0	0	>=5	Normal(>=1	0	0	0	3	2	ZDV based	Employed	Maried
449	45	male	Urban	unable to	privet emp	Maried	5	Stage 2	112	C	No	NO	44	20.0877	1.48	6.5	13.5	218	409	non anemia	non anemia	40-49	200-500	18.5-24.99	No	No	stage 2	Non Leucop	Non thromb	0	0	>=5	Normal(>=1	0	0	0	3	1	ZDV based	Employed	Maried
518	42	male	rural	Primary sc	privet emp	separeted	3	stage I	78	E	No	NO	55	19.721	1.67	9.2	14.1	352	406	non anemia	non anemia	40-49	200-500	18.5-24.99	No	No	stage 1	Non Leucop	Non thromb	0	0	3	Normal(>=1	0	0	0	3	1	Non ZDV ba	Employed	Unmaried
547	34	female	Urban	unable to	privet emp	Divorced	3	Stage 2	24	E	No	NO	65	24.7676	1.62	7.9	14.6	316	404	non anemia	non anemia	30-39	200-500	18.5-24.99	No	No	stage 2	Non Leucop	Non thromb	0	0	3	Normal(>=1	0	0	0	2	1	Non ZDV ba	Employed	Unmaried
576	42	female	rural	able to re	Farmer	Maried	4	stage I	26	E	No	NO	65	24.7676	1.62	8.4	14.5	239	404	non anemia	non anemia	40-49	200-500	18.5-24.99	No	No	stage 1	Non Leucop	Non thromb	0	0	4	Normal(>=1	0	0	0	2	1	Non ZDV ba	Unemployed	Maried
474	45	male	Urban	Primary sc	Merchant	Maried	5	stage I	97	C	No	NO	63	23.7118	1.63	8.2	17.4	190	401	non anemia	non anemia	40-49	200-500	18.5-24.99	No	No	stage 1	Non Leucop	Non thromb	0	0	>=5	Normal(>=1	0	0	0	3	1	ZDV based	Unemployed	Maried
14	48	female	Urban	Primary sc	Government	Maried	3	stage I	56	D	No	NO	54	22.1893	1.56	4.1	13.1	221	400	non anemia	non anemia	40-49	200-500	18.5-24.99	No	No	stage 1	Non Leucop	Non thromb	0	0	3	Normal(>=1	0	0	0	2	1	ZDV based	Employed	Maried
237	48	female	Urban	Primary sc	Government	Maried	3	stage I	56	C	No	NO	54	19.8347	1.65	4.1	13.1	221	400	non anemia	non anemia	40-49	200-500	18.5-24.99	No	No	stage 1	Non Leucop	Non thromb	0	0	3	Normal(>=1	0	0	0	2	1	ZDV based	Employed	Maried
514	38	female	Urban	unable to	privet emp	Widowed	3	stage I	23	E	No	NO	56	25.2241	1.49	5.6	13.6	298	394	non anemia	non anemia	30-39	200-500	>=25	No	No	stage 1	Non Leucop	Non thromb	0	0	3	Normal(>=1	0	0	0	2	1	Non ZDV ba	Employed	Unmaried
107	24	male	Urban	able to re	Government	separeted	1	Stage 3	21	C	No	NO	68	22.7204	1.73	7	12.9	239	388	anemia	Mild anemi	18-29	200-500	18.5-24.99	No	No	stage 3&4	Non Leucop	Non thromb	1	0	1	Normal(>=1	0	0	0	2	1	ZDV based	Employed	Unmaried
215	38	female	rural	able to re	Merchant	Maried	6	Stage 2	196	D	Diaharria	NO	58	18.9388	1.75	7	12.9	230	388	non anemia	non anemia	30-39	200-500	18.5-24.99	yes	No	stage 2	Non Leucop	Non thromb	0	0	>=5	Normal(>=1	0	0	0	3	1	ZDV based	Unemployed	Maried
123	38	male	rural	able to re	Farmer	Maried	6	Stage 2	196	D	Diaharria	NO	58	18.9388	1.75	7	12.9	239	388	anemia	Mild anemi	30-39	200-500	18.5-24.99	yes	No	stage 2	Non Leucop	Non thromb	1	0	>=5	Normal(>=1	0	0	0	3	1	ZDV based	Unemployed	Maried
175	38	male	rural	able to re	Farmer	Maried	6	Stage 2	144	D	Diaharria	NO	58	18.9388	1.75	7	12.9	239	388	anemia	Mild anemi	30-39	200-500	18.5-24.99	yes	No	stage 2	Non Leucop	Non thromb	1	0	>=5	Normal(>=1	0	0	0	3	1	ZDV based	Unemployed	Maried
218	38	male	rural	able to re	Farmer	Maried	6	Stage 2	196	E	Diaharria	NO	60	19.5918	1.75	7	12.9	239	388	anemia	Mild anemi	30-39	200-500	18.5-24.99	yes	No	stage 2	Non Leucop	Non thromb	1	0	>=5	Normal(>=1	0	0	0	3	1	Non ZDV ba	Unemployed	Maried
472	40	female	Urban	unable to	privet emp	Maried	3	stage I	52	E	No	NO	48	21.0517	1.51	2.9	14.6	201	387	non anemia	non anemia	40-49	200-500	18.5-24.99	No	No	stage 1	Leucopenia	Non thromb	1	0	3	Normal(>=1	0	0	0	2	1	Non ZDV ba	Employed	Maried
87	35	male	Urban	Primary sc	Merchant	Single	1	Stage 2	36	C	No	NO	62	20.7157	1.73	3.3	9.7	437	378	anemia	Moderate a	30-39	200-500	18.5-24.99	No	No	stage 2	Leucopenia	Non thromb	1	0	1	Normal(>=1	1	0	0	2	1	ZDV based	Unemployed	Unmaried
430	47	male	rural	unable to	Farmer	Maried	8	stage I	60	E	No	NO	59	20.4152	1.7	11.4	14.4	183	375	non anemia	non anemia	40-49	200-500	18.5-24.99	No	No	stage 1	Non Leucop	Non thromb	0	0	>=5	Normal(>=1	0	0	0	2	1	Non ZDV ba	Unemployed	Maried
476	30	female	Urban	unable to	privet emp	Maried	5	stage I	24	E	No	NO	67	22.913	1.71	8.8	14.9	270	369	non anemia	non anemia	30-39	200-500	18.5-24.99	No	No	stage 1	Non Leucop	Non thromb	0	0	>=5	Normal(>=1	0	0	0	2	1	Non ZDV ba	Employed	Maried
19	20	female	rural	Primary sc	Student	Single	1	Stage 2	24	C	No	NO	26	13.2653	1.4	6.4	11.4	234	367	anemia	Mild anemi	18-29	200-500	<18.5	No	No	stage 2	Non Leucop	Non thromb	1	0	1	Normal(>=1	0	0	0	2	1	ZDV based	Unemployed	Unmaried
212	25	female	rural	Primary sc	Student	Single	1	Stage 2	24	D	Diaharria	NO	36	18.3673	1.4	6.7	9.3	234	367	anemia	Moderate a	18-29	200-500	<18.5	yes	No	stage 2	Non Leucop	Non thromb	1	0	1	Normal(>=1	0	0	0	2	1	ZDV based	Unemployed	Unmaried
306	26	female	rural	Primary sc	Student	Single	1	Stage 2	25	D	Diaharria	NO	26	10.1562	1.6	6.4	11.4	234	367	anemia	Mild anemi	18-29	200-500	<18.5	yes	No	stage 2	Non Leucop	Non thromb	1	0	1	Normal(>=1	0	0	0	2	1	ZDV based	Unemployed	Unmaried
491	30	female	Urban	Primary sc	privet emp	Divorced	2	stage I	56	E	No	NO	56	20.8209	1.64	6.5	14.9	114	367	non anemia	non anemia	30-39	200-500	18.5-24.99	No	No	stage 1	Non Leucop	thrombocyt	1	0	2	Mild (100-	0	0	0	2	1	Non ZDV ba	Employed	Unmaried
160	30	male	rural	Primary sc	Student	Single	1	Stage 2	24	D	Diaharria	NO	26	13.2653	1.4	6.4	11.4	234	367	anemia	Mild anemi	30-39	200-500	<18.5	yes	No	stage 2	Non Leucop	Non thromb	1	0	1	Normal(>=1	0	0	0	2	1	ZDV based	Unemployed	Unmaried
243	30	female	rural	Primary sc	Student	Single	1	Stage 2	24	D	Diaharria	NO	26	13.2653	1.4	6.4	11.4	234	367	anemia	Mild anemi	30-39	200-500	<18.5	yes	No	stage 2	Non Leucop	Non thromb	1	0	1	Normal(>=1	0	0	0	2	1	ZDV based	Unemployed	Unmaried
385	37	male	rural	Primary sc	Farmer	Single	1	stage I	30	D	No	Diabetic M	62	21.4533	1.7	7.2	8.2	210	360	anemia	Moderate a	30-39	200-500	18.5-24.99	No	yes	stage 1	Non Leucop	Non thromb	1	0	1	Normal(>=1	0	0	0	2	1	ZDV based	Unemployed	Unmaried
397	30	female	Urban	Primary sc	Government	Maried	4	Stage 2	56	E	No	NO	49	19.1406	1.6	3.4	14.8	243	357	non anemia	non anemia	30-39	200-500	18.5-24.99	No	No	stage 2	Leucopenia	Non thromb	1	0	4	Normal(>=1	0	0	0	2	1	Non ZDV ba	Employed	Maried
6	30	female	Urban	Primary sc	privet emp	Maried	5	stage I	56	E	TB	NO	56	16.9062	1.82	6	16.6	216	354	non anemia	non anemia	30-39	200-500	<18.5	yes	No	stage 1	Non Leucop	Non thromb	0	0	>=5	Normal(>=1	0	0	0	2	1	Non ZDV ba	Employed	Maried
451	55	male	rural	unable to	Farmer	Maried	5	stage I	23	E	No	NO	51	19.433	1.62	28	12.1	312	354	anemia	Mild anemi	>=50	200-500	18.5-24.99	No	No	stage 1	Non Leucop	Non thromb	1	0	>=5	Normal(>=1	0	0	0	2	1	Non ZDV ba	Unemployed	Maried
510	31	male	Urban	Primary sc	privet emp	Maried	5	stage I	104	H	No	NO	62	21.2031	1.71	8.5	15.7	216	346	non anemia	non anemia	30-39	200-500	18.5-24.99	No	No	stage 1	Non Leucop	Non thromb	0	0	>=5	Normal(>=1	0	0	0	3	1	Non ZDV ba	Employed	Maried
318	30	female	rural	unable to	Government	Maried	4	stage I	9	E	No	NO	45	17.7999	1.59	3.9	14.6	245	346	non anemia	non anemia	30-39	200-500	<18.5	No	No	stage 1	Leucopenia	Non thromb	1	0	4	Normal(>=1	0	0	0	1	1	Non ZDV ba	Employed	Maried
489	63	female	Urban	able to re	Houweswife	Maried	5	stage I	47	E	No	NO	50	23.4566	1.46	5	12.4	303	344	non anemia	non anemia	>=50	200-500	18.5-24.99	No	No	stage 1	Non Leucop	Non thromb	0	0	>=5	Normal(>=1	0	0	0	2	1	Non ZDV ba	Unemployed	Maried
401	49	male	Urban	Tertiery	Government	Maried	4	stage I	60	E	No	NO	63	21.2953	1.72	10.8	21.9	375	343	non anemia	non anemia	40-49	200-500	18.5-24.99	No	No	stage 1	Non Leucop	Non thromb	0	0	4	Normal(>=1	0	0	0	2	2	Non ZDV ba	Employed	Maried
135	36	male	Urban	Primary sc	Merchant	Widowed	4	stage I	42	C	No	NO	58	20.5499	1.68	9.8	17.4	119	342	non anemia	non anemia	30-39	200-500	18.5-24.99	No	No	stage 1	Non Leucop	thrombocyt	1	0	4	Mild (100-	0	0	0	2	1	ZDV based	Unemployed	Unmaried
124	36	male	Urban	Primary sc	Merchant	Widowed	4	Stage 2	42	D	No	NO	58	20.5499	1.68	9.8	17.4	119	342	non anemia	non anemia	30-39	200-500	18.5-24.99	No	No	stage 2	Non Leucop	thrombocyt	1	0	4	Mild (100-	0	0	0	2	1	ZDV based	Unemployed	Unmaried
138	36	male	Urban	Primary sc	Merchant	Widowed	4	Stage 2	42	D	No	NO	58	20.5499	1.68	9.8	17.4	119	342	non anemia	non anemia	30-39	200-500	18.5-24.99	No	No	stage 2	Non Leucop	thrombocyt	1	0	4	Mild (100-	0	0	0	2	1	ZDV based	Unemployed	Unmaried
139	36	male	Urban	Primary sc	Merchant	Widowed	3	Stage 2	42	D	No	NO	58	20.5499	1.68	9.8	17.4	119	342	non anemia	non anemia	30-39	200-500	18.5-24.99	No	No	stage 2	Non Leucop	thrombocyt	1	0	3	Mild (100-	0	0	0	2	1	ZDV based	Unemployed	Unmaried
516	40	male	rural	unable to	Farmer	Maried	5	Stage 3	33	E	No	NO	58	21.048	1.66	5.9	15.7	217	340	non anemia	non anemia	40-49	200-500	18.5-24.99	No	No	stage 3&4	Non Leucop	Non thromb	0	0	>=5	Normal(>=1	0	0	0	2	1	Non ZDV ba	Unemployed	Maried
37	40	female	Urban	Tertiery	Merchant	Maried	4	stage I	102	E	TB	NO	42	16.0037	1.62	10.4	18.4	275	336	non anemia	non anemia	40-49	200-500	<18.5	yes	No	stage 1	Non Leucop	Non thromb	0	0	4	Normal(>=1	0	0	0	3	2	Non ZDV ba	Unemployed	Maried
455	35	male	Urban	Primary sc	Merchant	Maried	2	stage I	57	E	No	NO	57	19.2672	1.72	6.3	13.3	228	335	non anemia	non anemia	30-39	200-500	18.5-24.99	No	No	stage 1	Non Leucop	Non thromb	0	0	2	Normal(>=1	0	0	0	2	1	Non ZDV ba	Unemployed	Maried
485	40	male	rural	Primary sc	Farmer	Divorced	3	stage I	25	E	No	NO	53	19.9481	1.63	9.1	16	316	332	non anemia	non anemia	40-49	200-500	18.5-24.99	No	No	stage 1	Non Leucop	Non thromb	0	0	3	Normal(>=1	0	0	0	2	1	Non ZDV ba	Unemployed	Unmaried
25	25	female	rural	able to re	Houweswife	Single	3	stage I	9	C	Diaharria	NO	20	6.53061	1.75	6.4	11.5	384	324	anemia	Mild anemi	18-29	200-500	<18.5	yes	No	stage 1	Non Leucop	Non thromb	1	0	3	Normal(>=1	0	0	0	1	1	ZDV based	Unemployed	Unmaried
529	44	male	rural	unable to	Farmer	Maried	3	stage I	96	E	No	NO	53	17.3061	1.75	7.9	13.6	391	322	non anemia	non anemia	40-49	200-500	<18.5	No	No	stage 1	Non Leucop	Non thromb	0	0	3	Normal(>=1	0	0	0	3	1	Non ZDV ba	Unemployed	Maried
454	45	male	Urban	unable to	Farmer	Maried	6	Stage 2	18	E	No	NO	62	22.4996	1.66	4.9	15.3	249	322	non anemia	non anemia	40-49	200-500	18.5-24.99	No	No	stage 2	Non Leucop	Non thromb	0	0	>=5	Normal(>=1	0	0	0	2	1	Non ZDV ba	Unemployed	Maried
314	30	female	Urban	able to re	Merchant	Divorced	4	Stage 2	42	D	Diaharria	NO	42	17.2584	1.56	8.2	15	320	321	non anemia	non anemia	30-39	200-500	<18.5	yes	No	stage 2	Non Leucop	Non thromb	0	0	4	Normal(>=1	0	0	0	2	1	ZDV based	Unemployed	Unmaried
228	30	male	rural	able to re	Farmer	Divorced	4	Stage 2	102	E	Pnemonia	NO	60	18.5185	1.8	8.4	14.9	168	320	non anemia	non anemia	30-39	200-500	18.5-24.99	yes	No	stage 2	Non Leucop	Non thromb	0	0	4	Normal(>=1	0	0	0	3	1	Non ZDV ba	Unemployed	Unmaried
129	38	male	rural	able to re	Farmer	Divorced	4	stage I	102	E	Pnemonia	NO	60	18.5185	1.8	8.4	14.9	168	320	non anemia	non anemia	30-39	200-500	18.5-24.99	yes	No	stage 1	Non Leucop	Non thromb	0	0	4	Normal(>=1	0	0	0	3	1	Non ZDV ba	Unemployed	Unmaried
130	38	male	rural	able to re	Farmer	Divorced	4	Stage 2	102	E	Pnemonia	NO	60	18.5185	1.8	8.4	14.9	168	320	non anemia	non anemia	30-39	200-500	18.5-24.99	yes	No	stage 2	Non Leucop	Non thromb	0	0	4	Normal(>=1	0	0	0	3	1	Non ZDV ba	Unemployed	Unmaried
63	52	male	Urban	able to re	Merchant	Divorced	3	Stage 3	122	C	No	NO	62	24.8358	1.58	8.2	14.9	268	320	non anemia	non anemia	>=50	200-500	18.5-24.99	No	No	stage 3&4	Non Leucop	Non thromb	0	0	3	Normal(>=1	0	0	0	3	1	ZDV based	Unemployed	Unmaried
595	42	male	Urban	Primary sc	Government	Single	2	Stage 2	104	C	No	NO	54	22.4766	1.55	2.4	22.6	127	308	non anemia	non anemia	40-49	200-500	18.5-24.99	No	No	stage 2	Leucopenia	thrombocyt	1	0	2	Mild (100-	0	0	1	3	1	ZDV based	Employed	Unmaried
525	40	male	Urban	Primary sc	privet emp	Maried	4	stage I	49	E	No	NO	45	19.4771	1.52	4.8	13.8	385	307	non anemia	non anemia	40-49	200-500	18.5-24.99	No	No	stage 1	Non Leucop	Non thromb	0	0	4	Normal(>=1	0	0	0	2	1	Non ZDV ba	Employed	Maried
89	32	male	Urban	able to re	privet emp	Maried	2	stage I	21	C	No	NO	63	26.5643	1.54	6.2	14	157	305	non anemia	non anemia	30-39	200-500	>=25	No	No	stage 1	Non Leucop	Non thromb	0	0	2	Normal(>=1	0	0	0	2	1	ZDV based	Employed	Maried
358	33	female	rural	Tertiery	Farmer	Divorced	1	Stage 2	16	E	oral candi	NO	48	16.225	1.72	6.4	9.3	186	296	anemia	Moderate a	30-39	200-500	<18.5	yes	No	stage 2	Non Leucop	Non thromb	1	0	1	Normal(>=1	0	0	0	2	2	Non ZDV ba	Unemployed	Unmaried
117	35	male	Urban	Primary sc	Merchant	Widowed	1	stage I	42	C	No	NO	59	19.4874	1.74	3.7	13.5	217	296	non anemia	non anemia	30-39	200-500	18.5-24.99	No	No	stage 1	Leucopenia	Non thromb	1	0	1	Normal(>=1	0	0	0	2	1	ZDV based	Unemployed	Unmaried
143	35	male	Urban	Primary sc	Merchant	Widowed	1	stage I	42	C	No	NO	59	19.4874	1.74	3.7	13.5	217	296	non anemia	non anemia	30-39	200-500	18.5-24.99	No	No	stage 1	Leucopenia	Non thromb	1	0	1	Normal(>=1	0	0	0	2	1	ZDV based	Unemployed	Unmaried
144	35	male	Urban	Primary sc	Merchant	Widowed	1	stage I	42	C	No	NO	59	19.4874	1.74	3.7	13.5	217	296	non anemia	non anemia	30-39	200-500	18.5-24.99	No	No	stage 1	Leucopenia	Non thromb	1	0	1	Normal(>=1	0	0	0	2	1	ZDV based	Unemployed	Unmaried
158	33	female	rural	able to re	Houweswife	Divorced	4	stage I	16	E	Diaharria	NO	48	16.225	1.72	6.4	9.3	186	296	anemia	Moderate a	30-39	200-500	<18.5	yes	No	stage 1	Non Leucop	Non thromb	1	0	4	Normal(>=1	0	0	0	2	1	Non ZDV ba	Unemployed	Unmaried
334	26	female	Urban	unable to	Farmer	Maried	4	stage I	16	C	No	NO	56	21.3382	1.62	9.3	14.3	372	295	non anemia	non anemia	18-29	200-500	18.5-24.99	No	No	stage 1	Non Leucop	Non thromb	0	0	4	Normal(>=1	0	0	0	2	1	ZDV based	Unemployed	Maried
163	45	male	Urban	Primary sc	Student	Single	1	stage I	6	D	Diaharria	NO	52	21.3675	1.56	3.5	18	301	295	non anemia	non anemia	40-49	200-500	18.5-24.99	yes	No	stage 1	Leucopenia	Non thromb	1	0	1	Normal(>=1	0	0	0	1	1	ZDV based	Unemployed	Unmaried
109	30	male	Urban	Tertiery	Government	separeted	1	Stage 2	22	C	No	NO	62	19.1358	1.8	4.3	16.4	288	291	non anemia	non anemia	30-39	200-500	18.5-24.99	No	No	stage 2	Non Leucop	Non thromb	0	0	1	Normal(>=1	0	0	0	2	2	ZDV based	Employed	Unmaried
565	27	female	Urban	Primary sc	Student	Maried	6	Stage 2	24	E	No	NO	50	22.2222	1.5	6.7	12.6	377	290	non anemia	non anemia	18-29	200-500	18.5-24.99	No	No	stage 2	Non Leucop	Non thromb	0	0	>=5	Normal(>=1	0	0	0	2	1	Non ZDV ba	Unemployed	Maried
468	30	male	rural	unable to	Farmer	Maried	7	stage I	23	E	No	NO	62	22.7732	1.65	4.7	20.1	191	288	non anemia	non anemia	30-39	200-500	18.5-24.99	No	No	stage 1	Non Leucop	Non thromb	0	0	>=5	Normal(>=1	0	0	0	2	1	Non ZDV ba	Unemployed	Maried
544	52	female	Urban	Primary sc	Merchant	Divorced	4	stage I	89	E	No	NO	55	19.0311	1.7	7.4	12.6	196	288	non anemia	non anemia	>=50	200-500	18.5-24.99	No	No	stage 1	Non Leucop	Non thromb	0	0	4	Normal(>=1	0	0	0	3	1	Non ZDV ba	Unemployed	Unmaried
453	41	male	Urban	unable to	Merchant	Maried	3	Stage 2	99	E	No	NO	46	17.9688	1.6	5.5	16.9	253	285	non anemia	non anemia	40-49	200-500	<18.5	No	No	stage 2	Non Leucop	Non thromb	0	0	3	Normal(>=1	0	0	0	3	1	Non ZDV ba	Unemployed	Maried
378	45	male	rural	Primary sc	Farmer	Maried	6	Stage 2	15	C	Diaharria	Hypertenti	60	19.5918	1.75	5.6	10.3	289	276	anemia	Moderate a	40-49	200-500	18.5-24.99	yes	yes	stage 2	Non Leucop	Non thromb	1	0	>=5	Normal(>=1	0	0	0	2	1	ZDV based	Unemployed	Maried
278	50	male	rural	Primary sc	Farmer	Maried	6	Stage 2	14	C	Diaharria	NO	60	19.5918	1.75	4.5	10.3	234	276	anemia	Moderate a	>=50	200-500	18.5-24.99	yes	No	stage 2	Non Leucop	Non thromb	1	0	>=5	Normal(>=1	0	0	0	2	1	ZDV based	Unemployed	Maried
221	58	female	rural	unable to	Houweswife	Widowed	2	stage I	15	C	No	Hypertenti	56	20.5693	1.65	13.6	15.4	123	274	non anemia	non anemia	>=50	200-500	18.5-24.99	No	yes	stage 1	Non Leucop	thrombocyt	1	0	2	Mild (100-	0	0	0	2	1	ZDV based	Unemployed	Unmaried
292	28	female	Urban	unable to	Merchant	Single	2	stage I	10	C	Diaharria	NO	48	17.6309	1.65	9.9	14	217	272	non anemia	non anemia	18-29	200-500	<18.5	yes	No	stage 1	Non Leucop	Non thromb	0	0	2	Normal(>=1	0	0	0	1	1	ZDV based	Unemployed	Unmaried
392	28	female	Urban	able to re	Government	Maried	2	Stage 2	10	C	Diaharria	NO	48	17.6309	1.65	9.9	14	217	272	non anemia	non anemia	18-29	200-500	<18.5	yes	No	stage 2	Non Leucop	Non thromb	0	0	2	Normal(>=1	0	0	0	1	1	ZDV based	Employed	Maried
326	38	male	rural	able to re	Farmer	Divorced	4	Stage 2	46	D	Pnemonia	NO	60	18.5185	1.8	4.5	14.9	102	272	non anemia	non anemia	30-39	200-500	18.5-24.99	yes	No	stage 2	Non Leucop	thrombocyt	1	0	4	Mild (100-	0	0	0	2	1	ZDV based	Unemployed	Unmaried
325	51	male	rural	Tertiery	Government	Maried	6	stage I	90	D	TB	NO	50	19.5312	1.6	4.9	14	156	270	non anemia	non anemia	>=50	200-500	18.5-24.99	yes	No	stage 1	Non Leucop	Non thromb	0	0	>=5	Normal(>=1	0	0	0	3	2	ZDV based	Employed	Maried
394	42	male	Urban	Primary sc	Government	Widowed	2	stage I	104	E	No	NO	54	22.4766	1.55	4.7	15.5	295	269	non anemia	non anemia	40-49	200-500	18.5-24.99	No	No	stage 1	Non Leucop	Non thromb	0	0	2	Normal(>=1	0	0	0	3	1	Non ZDV ba	Employed	Unmaried
541	40	male	rural	unable to	Farmer	Maried	7	stage I	84	E	No	NO	49	17.3611	1.68	8.4	15.9	237	265	non anemia	non anemia	40-49	200-500	<18.5	No	No	stage 1	Non Leucop	Non thromb	0	0	>=5	Normal(>=1	0	0	0	3	1	Non ZDV ba	Unemployed	Maried
23	20	female	Urban	Primary sc	Student	Maried	3	Stage 3	21	C	No	NO	40	17.313	1.52	3.7	14.1	302	265	non anemia	non anemia	18-29	200-500	<18.5	No	No	stage 3&4	Leucopenia	Non thromb	1	0	3	Normal(>=1	0	0	0	2	1	ZDV based	Unemployed	Maried
162	20	male	Urban	Primary sc	Merchant	Maried	3	Stage 3	23	H	oral candi	Hypertenti	40	17.313	1.52	3.7	14.1	3.02	265	non anemia	non anemia	18-29	200-500	<18.5	yes	yes	stage 3&4	Leucopenia	thrombocyt	1	0	3	Severe (<5	0	0	1	2	1	Non ZDV ba	Unemployed	Maried
399	42	female	rural	able to re	Farmer	Maried	4	stage I	26	E	No	Diabetic M	50	27.4348	1.35	7.7	10.9	121	263	anemia	Moderate a	40-49	200-500	>=25	No	yes	stage 1	Non Leucop	thrombocyt	1	0	4	Mild (100-	0	1	0	2	1	Non ZDV ba	Unemployed	Maried
439	43	female	rural	unable to	Farmer	Maried	5	stage I	12	E	No	NO	50	19.5312	1.6	3.6	12.7	236	262	non anemia	non anemia	40-49	200-500	18.5-24.99	No	No	stage 1	Leucopenia	Non thromb	1	0	>=5	Normal(>=1	0	0	0	2	1	Non ZDV ba	Unemployed	Maried
352	38	female	rural	Primary sc	Houweswife	separeted	4	stage I	18	E	No	NO	52	16.9796	1.75	5.4	15.9	281	262	non anemia	non anemia	30-39	200-500	<18.5	No	No	stage 1	Non Leucop	Non thromb	0	0	4	Normal(>=1	0	0	0	2	1	Non ZDV ba	Unemployed	Unmaried
502	45	male	Urban	Primary sc	Government	Maried	5	Stage 2	36	E	No	NO	80	26.1224	1.75	10	15.9	208	261	non anemia	non anemia	40-49	200-500	>=25	No	No	stage 2	Non Leucop	Non thromb	0	0	>=5	Normal(>=1	0	0	0	2	1	Non ZDV ba	Employed	Maried
484	35	female	rural	unable to	Farmer	Maried	4	stage I	14	E	No	NO	53	19.2336	1.66	7.5	12.6	508	260	non anemia	non anemia	30-39	200-500	18.5-24.99	No	No	stage 1	Non Leucop	Non thromb	0	0	4	Normal(>=1	0	0	0	2	1	Non ZDV ba	Unemployed	Maried
349	20	male	Urban	unable to	Houweswife	Single	7	stage I	52	E	No	NO	61	22.1367	1.66	2.9	14.4	248	257	non anemia	non anemia	18-29	200-500	18.5-24.99	No	No	stage 1	Leucopenia	Non thromb	1	0	>=5	Normal(>=1	0	0	0	2	1	Non ZDV ba	Unemployed	Unmaried
347	42	male	rural	able to re	Farmer	Maried	4	Stage 2	13	D	Diaharria	NO	59	18.8324	1.77	7.8	8.2	194	256	anemia	Moderate a	40-49	200-500	18.5-24.99	yes	No	stage 2	Non Leucop	Non thromb	1	0	4	Normal(>=1	0	0	0	2	1	ZDV based	Unemployed	Maried
249	42	male	rural	able to re	Farmer	Maried	4	Stage 2	13	D	Diaharria	NO	59	18.8324	1.77	7.8	8.2	194	256	anemia	Moderate a	40-49	200-500	18.5-24.99	yes	No	stage 2	Non Leucop	Non thromb	1	0	4	Normal(>=1	0	0	0	2	1	ZDV based	Unemployed	Maried
127	42	male	rural	able to re	Farmer	Maried	4	stage I	13	D	Diaharria	NO	59	18.8324	1.77	7.8	8.2	194	256	anemia	Moderate a	40-49	200-500	18.5-24.99	yes	No	stage 1	Non Leucop	Non thromb	1	0	4	Normal(>=1	0	0	0	2	1	ZDV based	Unemployed	Maried
356	42	male	rural	able to re	Farmer	Maried	4	Stage 2	13	D	Diaharria	NO	59	18.8324	1.77	7.8	8.2	194	256	anemia	Moderate a	40-49	200-500	18.5-24.99	yes	No	stage 2	Non Leucop	Non thromb	1	0	4	Normal(>=1	0	0	0	2	1	ZDV based	Unemployed	Maried
156	47	male	rural	Primary sc	Farmer	Maried	4	Stage 2	13	D	Diaharria	NO	59	18.8324	1.77	7.8	8.2	194	256	anemia	Moderate a	40-49	200-500	18.5-24.99	yes	No	stage 2	Non Leucop	Non thromb	1	0	4	Normal(>=1	0	0	0	2	1	ZDV based	Unemployed	Maried
320	42	male	rural	able to re	Farmer	Maried	4	Stage 2	13	D	Diaharria	NO	59	18.8324	1.77	7.8	8.2	194	256	anemia	Moderate a	40-49	200-500	18.5-24.99	yes	No	stage 2	Non Leucop	Non thromb	1	0	4	Normal(>=1	0	0	0	2	1	ZDV based	Unemployed	Maried
475	40	female	Urban	unable to	privet emp	Widowed	5	stage I	68	E	No	NO	48	19.2277	1.58	4.2	14.1	229	255	non anemia	non anemia	40-49	200-500	18.5-24.99	No	No	stage 1	Non Leucop	Non thromb	0	0	>=5	Normal(>=1	0	0	0	3	1	Non ZDV ba	Employed	Unmaried
250	30	female	Urban	Primary sc	privet emp	Maried	5	Stage 3	66	D	TB	NO	46	15.0204	1.75	4	6	116	254	anemia	Severe ane	30-39	200-500	<18.5	yes	No	stage 3&4	Non Leucop	thrombocyt	1	0	>=5	Mild (100-	0	1	0	3	1	ZDV based	Employed	Maried
126	42	male	rural	able to re	Farmer	Maried	4	Stage 2	61	C	No	NO	45	17.5781	1.6	8.6	14.1	394	254	non anemia	non anemia	40-49	200-500	<18.5	No	No	stage 2	Non Leucop	Non thromb	0	0	4	Normal(>=1	0	0	0	3	1	ZDV based	Unemployed	Maried
155	42	male	rural	able to re	Farmer	Maried	4	Stage 2	61	C	No	NO	56	15.6771	1.89	8.6	14.1	294	254	non anemia	non anemia	40-49	200-500	<18.5	No	No	stage 2	Non Leucop	Non thromb	0	0	4	Normal(>=1	0	0	0	3	1	ZDV based	Unemployed	Maried
51	25	male	Urban	High schoo	Student	Single	2	Stage 3	9	F	oral candi	Diabetic M	58	21.83	1.63	6.4	15	253	253	non anemia	non anemia	18-29	200-500	18.5-24.99	yes	yes	stage 3&4	Non Leucop	Non thromb	0	0	2	Normal(>=1	0	0	0	1	2	Non ZDV ba	Unemployed	Unmaried
7	30	female	rural	unable to	Government	Maried	4	stage I	25	C	No	NO	42	17.2584	1.56	3.9	14.6	245	248	non anemia	non anemia	30-39	200-500	<18.5	No	No	stage 1	Leucopenia	Non thromb	1	0	4	Normal(>=1	0	0	0	1	1	ZDV based	Employed	Maried
322	58	female	rural	unable to	Houweswife	separeted	2	stage I	76	E	No	Hypertenti	65	24.7676	1.62	3.8	15.4	100	247	non anemia	non anemia	>=50	200-500	18.5-24.99	No	yes	stage 1	Leucopenia	thrombocyt	1	0	2	Mild (100-	0	0	1	3	1	Non ZDV ba	Unemployed	Unmaried
214	58	female	rural	unable to	Houweswife	separeted	2	stage I	96	C	No	NO	45	17.1468	1.62	3.8	15.4	100	247	non anemia	non anemia	>=50	200-500	<18.5	No	No	stage 1	Leucopenia	thrombocyt	1	0	2	Mild (100-	0	0	1	3	1	ZDV based	Unemployed	Unmaried
224	58	female	rural	unable to	Houweswife	separeted	2	stage I	96	C	No	NO	45	17.1468	1.62	3.8	15.4	100	247	non anemia	non anemia	>=50	200-500	<18.5	No	No	stage 1	Leucopenia	thrombocyt	1	0	2	Mild (100-	0	0	1	3	1	ZDV based	Unemployed	Unmaried
21	58	female	rural	unable to	Houweswife	separeted	2	stage I	96	C	No	NO	45	17.1468	1.62	3.8	15.4	100	247	non anemia	non anemia	>=50	200-500	<18.5	No	No	stage 1	Leucopenia	thrombocyt	1	0	2	Mild (100-	0	0	1	3	1	ZDV based	Unemployed	Unmaried
12	51	male	rural	Tertiery	Government	Maried	7	stage I	96	C	TB	NO	56	21.875	1.6	2.6	12.8	215	242	anemia	Mild anemi	>=50	200-500	18.5-24.99	yes	No	stage 1	Leucopenia	Non thromb	1	0	>=5	Normal(>=1	1	0	0	3	2	ZDV based	Employed	Maried
206	51	male	rural	Tertiery	Government	Maried	7	stage I	96	E	Pnemonia	NO	56	21.875	1.6	2.6	12.8	215	242	anemia	Mild anemi	>=50	200-500	18.5-24.99	yes	No	stage 1	Leucopenia	Non thromb	1	0	>=5	Normal(>=1	1	0	0	3	2	Non ZDV ba	Employed	Maried
167	51	male	rural	Tertiery	Merchant	Maried	7	stage I	96	D	TB	NO	56	21.875	1.6	2.6	12.8	215	242	anemia	Mild anemi	>=50	200-500	18.5-24.99	yes	No	stage 1	Leucopenia	Non thromb	1	0	>=5	Normal(>=1	1	0	0	3	2	ZDV based	Unemployed	Maried
227	51	male	rural	High schoo	Government	Maried	7	stage I	96	C	TB	NO	56	21.875	1.6	2.6	12.8	215	242	anemia	Mild anemi	>=50	200-500	18.5-24.99	yes	No	stage 1	Leucopenia	Non thromb	1	0	>=5	Normal(>=1	1	0	0	3	2	ZDV based	Employed	Maried
24	25	female	Urban	Primary sc	Student	Maried	5	Stage 3	21	D	No	NO	37	25.6944	1.2	5.6	12.9	355	241	non anemia	non anemia	18-29	200-500	>=25	No	No	stage 3&4	Non Leucop	Non thromb	0	0	>=5	Normal(>=1	0	0	0	2	1	ZDV based	Unemployed	Maried
190	27	male	rural	Primary sc	Student	Single	3	Stage 3	16	D	Diaharria	NO	20	8.43313	1.54	9.3	14.3	372	241	non anemia	non anemia	18-29	200-500	<18.5	yes	No	stage 3&4	Non Leucop	Non thromb	0	0	3	Normal(>=1	0	0	0	2	1	ZDV based	Unemployed	Unmaried
27	27	male	rural	Primary sc	Student	Single	3	Stage 3	16	C	Diaharria	NO	20	7.34619	1.65	9.3	14.3	372	241	non anemia	non anemia	18-29	200-500	<18.5	yes	No	stage 3&4	Non Leucop	Non thromb	0	0	3	Normal(>=1	0	0	0	2	1	ZDV based	Unemployed	Unmaried
191	27	male	rural	Primary sc	Student	Single	3	Stage 3	16	C	Diaharria	NO	20	7.34619	1.65	9.3	14.3	372	241	non anemia	non anemia	18-29	200-500	<18.5	yes	No	stage 3&4	Non Leucop	Non thromb	0	0	3	Normal(>=1	0	0	0	2	1	ZDV based	Unemployed	Unmaried
137	27	male	rural	Primary sc	Student	Single	3	Stage 3	16	E	Diaharria	NO	20	5.54017	1.9	9.5	14.3	372	241	non anemia	non anemia	18-29	200-500	<18.5	yes	No	stage 3&4	Non Leucop	Non thromb	0	0	3	Normal(>=1	0	0	0	2	1	Non ZDV ba	Unemployed	Unmaried
86	45	male	rural	Primary sc	Farmer	separeted	3	Stage 2	27	C	No	NO	53	19.4674	1.65	6.1	16.6	378	238	non anemia	non anemia	40-49	200-500	18.5-24.99	No	No	stage 2	Non Leucop	Non thromb	0	0	3	Normal(>=1	0	0	0	2	1	ZDV based	Unemployed	Unmaried
513	28	female	Urban	Primary sc	privet emp	Single	2	Stage 2	82	C	No	NO	57	24.6711	1.52	7.2	13.8	265	228	non anemia	non anemia	18-29	200-500	18.5-24.99	No	No	stage 2	Non Leucop	Non thromb	0	0	2	Normal(>=1	0	0	0	3	1	ZDV based	Employed	Unmaried
577	50	male	rural	unable to	Farmer	Maried	5	stage I	35	E	No	NO	57	17.9902	1.78	7.2	12.7	197	228	anemia	Mild anemi	>=50	200-500	<18.5	No	No	stage 1	Non Leucop	Non thromb	1	0	>=5	Normal(>=1	0	0	0	2	1	Non ZDV ba	Unemployed	Maried
520	40	female	Urban	able to re	privet emp	Maried	4	Stage 2	108	E	No	NO	56	17.284	1.8	6.8	14.6	405	224	non anemia	non anemia	40-49	200-500	<18.5	No	No	stage 2	Non Leucop	Non thromb	0	0	4	Normal(>=1	0	0	0	3	1	Non ZDV ba	Employed	Maried
566	45	male	Urban	Tertiery	Government	Maried	5	stage I	48	E	No	NO	60	21.7738	1.66	6.8	15.4	279	224	non anemia	non anemia	40-49	200-500	18.5-24.99	No	No	stage 1	Non Leucop	Non thromb	0	0	>=5	Normal(>=1	0	0	0	2	2	Non ZDV ba	Employed	Maried
409	20	male	rural	High schoo	Student	Single	3	stage I	46	E	No	NO	53	20.1951	1.62	3.6	18.6	287	223	non anemia	non anemia	18-29	200-500	18.5-24.99	No	No	stage 1	Leucopenia	Non thromb	1	0	3	Normal(>=1	0	0	0	2	2	Non ZDV ba	Unemployed	Unmaried
433	23	female	rural	unable to	Farmer	Divorced	1	Stage 2	10	E	No	NO	58	23.833	1.56	8.1	11.9	360	218	anemia	Mild anemi	18-29	200-500	18.5-24.99	No	No	stage 2	Non Leucop	Non thromb	1	0	1	Normal(>=1	0	0	0	1	1	Non ZDV ba	Unemployed	Unmaried
329	21	female	Urban	High schoo	Student	Single	3	Stage 2	7	E	No	NO	54	19.8347	1.65	5.7	16	154	214	non anemia	non anemia	18-29	200-500	18.5-24.99	No	No	stage 2	Non Leucop	Non thromb	0	0	3	Normal(>=1	0	0	0	1	2	Non ZDV ba	Unemployed	Unmaried
436	30	male	Urban	able to re	privet emp	Maried	3	stage I	15	E	No	NO	54	20.3244	1.63	8.1	19.6	195	200	non anemia	non anemia	30-39	<200	18.5-24.99	No	No	stage 1	Non Leucop	Non thromb	0	0	3	Normal(>=1	0	0	0	2	1	Non ZDV ba	Employed	Maried
29	40	female	Urban	Primary sc	Government	Maried	3	stage I	42	C	No	NO	56	21.3382	1.62	3.5	18	301	195	non anemia	non anemia	40-49	<200	18.5-24.99	No	No	stage 1	Leucopenia	Non thromb	1	0	3	Normal(>=1	0	0	0	2	1	ZDV based	Employed	Maried
495	42	male	Urban	Tertiery	Government	Maried	3	Stage 2	95	H	No	NO	61	23.8281	1.6	3.3	16.8	246	195	non anemia	non anemia	40-49	<200	18.5-24.99	No	No	stage 2	Leucopenia	Non thromb	1	0	3	Normal(>=1	0	0	0	3	2	Non ZDV ba	Employed	Maried
209	45	male	Urban	Primary sc	Houweswife	Single	1	Stage 3	26	D	No	Hypertenti	52	21.3675	1.56	3.5	8.2	301	195	anemia	Moderate a	40-49	<200	18.5-24.99	No	yes	stage 3&4	Leucopenia	Non thromb	1	0	1	Normal(>=1	1	0	0	1	1	ZDV based	Unemployed	Unmaried
16	45	male	Urban	Primary sc	Houweswife	Single	1	stage I	6	D	No	NO	52	21.3675	1.56	3.5	18	301	195	non anemia	non anemia	40-49	<200	18.5-24.99	No	No	stage 1	Leucopenia	Non thromb	1	0	1	Normal(>=1	0	0	0	1	1	ZDV based	Unemployed	Unmaried
239	45	male	Urban	Primary sc	Houweswife	Single	1	stage I	6	C	No	NO	52	21.3675	1.56	3.5	18	301	195	non anemia	non anemia	40-49	<200	18.5-24.99	No	No	stage 1	Leucopenia	Non thromb	1	0	1	Normal(>=1	0	0	0	1	1	ZDV based	Unemployed	Unmaried
304	40	female	Urban	Primary sc	Government	Maried	3	stage I	42	C	No	NO	56	21.3382	1.62	3.5	18	301	195	non anemia	non anemia	40-49	<200	18.5-24.99	No	No	stage 1	Leucopenia	Non thromb	1	0	3	Normal(>=1	0	0	0	2	1	ZDV based	Employed	Maried
353	40	female	Urban	Primary sc	Government	Maried	3	stage I	42	C	No	NO	56	21.3382	1.62	3.5	18	301	195	non anemia	non anemia	40-49	<200	18.5-24.99	No	No	stage 1	Leucopenia	Non thromb	1	0	3	Normal(>=1	0	0	0	2	1	ZDV based	Employed	Maried
253	40	female	Urban	Primary sc	Government	Maried	3	stage I	42	C	No	NO	56	21.3382	1.62	3.5	18	301	195	non anemia	non anemia	40-49	<200	18.5-24.99	No	No	stage 1	Leucopenia	Non thromb	1	0	3	Normal(>=1	0	0	0	2	1	ZDV based	Employed	Maried
421	36	female	Urban	Primary sc	privet emp	Maried	6	stage I	54	E	No	NO	50	18.3655	1.65	4.3	14	236	194	non anemia	non anemia	30-39	<200	<18.5	No	No	stage 1	Non Leucop	Non thromb	0	0	>=5	Normal(>=1	0	0	0	2	1	Non ZDV ba	Employed	Maried
393	48	male	rural	able to re	Farmer	Maried	3	stage I	16	C	Diaharria	Hypertenti	65	20.0617	1.8	5.5	14.7	370	193	non anemia	non anemia	40-49	<200	18.5-24.99	yes	yes	stage 1	Non Leucop	Non thromb	0	0	3	Normal(>=1	0	0	0	2	1	ZDV based	Unemployed	Maried
336	48	female	Urban	Primary sc	Government	Maried	3	stage I	55	E	No	NO	54	22.1893	1.56	5.6	12.6	256	193	non anemia	non anemia	40-49	<200	18.5-24.99	No	No	stage 1	Non Leucop	Non thromb	0	0	3	Normal(>=1	0	0	0	2	1	Non ZDV ba	Employed	Maried
293	48	male	rural	able to re	Farmer	Maried	3	stage I	10	E	Diaharria	NO	60	18.5185	1.8	5.5	14.7	370	192	non anemia	non anemia	40-49	<200	18.5-24.99	yes	No	stage 1	Non Leucop	Non thromb	0	0	3	Normal(>=1	0	0	0	1	1	Non ZDV ba	Unemployed	Maried
348	45	female	Urban	able to re	Houweswife	Widowed	4	Stage 2	73	D	Pnemonia	NO	48	13.8744	1.86	4.1	17.5	320	192	non anemia	non anemia	40-49	<200	<18.5	yes	No	stage 2	Non Leucop	Non thromb	0	0	4	Normal(>=1	0	0	0	3	1	ZDV based	Unemployed	Unmaried
46	47	female	Urban	able to re	Farmer	Maried	4	Stage 3	31	D	Diaharria	Hypertenti	49	18.6709	1.62	3	6.2	249	191	anemia	Severe ane	40-49	<200	18.5-24.99	yes	yes	stage 3&4	Leucopenia	Non thromb	1	0	4	Normal(>=1	1	0	0	2	1	ZDV based	Unemployed	Maried
234	29	female	rural	High schoo	Student	Single	1	stage I	11	C	No	NO	52	22.5069	1.52	6.7	16.3	256	189	non anemia	non anemia	18-29	<200	18.5-24.99	No	No	stage 1	Non Leucop	Non thromb	0	0	1	Normal(>=1	0	0	0	1	2	ZDV based	Unemployed	Unmaried
526	42	female	Urban	unable to	Farmer	Divorced	1	stage I	26	E	No	NO	47	18.8271	1.58	7.7	14.1	297	188	non anemia	non anemia	40-49	<200	18.5-24.99	No	No	stage 1	Non Leucop	Non thromb	0	0	1	Normal(>=1	0	0	0	2	1	Non ZDV ba	Unemployed	Unmaried
344	29	female	rural	High schoo	Student	Single	1	stage I	11	C	No	NO	52	22.5069	1.52	6.7	16.7	256	185	non anemia	non anemia	18-29	<200	18.5-24.99	No	No	stage 1	Non Leucop	Non thromb	0	0	1	Normal(>=1	0	0	0	1	2	ZDV based	Unemployed	Unmaried
395	30	female	Urban	unable to	Merchant	Maried	2	Stage 2	24	E	No	NO	54	19.8347	1.65	6.2	14.6	272	180	non anemia	non anemia	30-39	<200	18.5-24.99	No	No	stage 2	Non Leucop	Non thromb	0	0	2	Normal(>=1	0	0	0	2	1	Non ZDV ba	Unemployed	Maried
420	34	female	Urban	unable to	Farmer	Maried	3	stage I	114	H	No	NO	51	14.2773	1.89	5.7	16.1	219	178	non anemia	non anemia	30-39	<200	<18.5	No	No	stage 1	Non Leucop	Non thromb	0	0	3	Normal(>=1	0	0	0	3	1	Non ZDV ba	Unemployed	Maried
166	20	female	Urban	Tertiery	Student	Maried	1	Stage 3	24	C	No	NO	56	21.3382	1.62	2.1	9.7	256	175	anemia	Moderate a	18-29	<200	18.5-24.99	No	No	stage 3&4	Leucopenia	Non thromb	1	0	1	Normal(>=1	1	0	0	2	2	ZDV based	Unemployed	Maried
402	38	male	Urban	High schoo	Merchant	Maried	4	Stage 2	64	E	No	NO	66	21.551	1.75	4.5	16.2	197	175	non anemia	non anemia	30-39	<200	18.5-24.99	No	No	stage 2	Non Leucop	Non thromb	0	0	4	Normal(>=1	0	0	0	3	2	Non ZDV ba	Unemployed	Maried
31	30	female	rural	Primary sc	Government	Single	3	Stage 2	32	C	No	NO	56	22.4323	1.58	2.4	13.4	292	172	non anemia	non anemia	30-39	<200	18.5-24.99	No	No	stage 2	Leucopenia	Non thromb	1	0	3	Normal(>=1	0	0	0	2	1	ZDV based	Employed	Unmaried
220	32	male	rural	Primary sc	privet emp	Widowed	2	Stage 2	25	C	No	NO	60	22.5827	1.63	6.4	13.4	292	172	non anemia	non anemia	30-39	<200	18.5-24.99	No	No	stage 2	Non Leucop	Non thromb	0	0	2	Normal(>=1	0	0	0	2	1	ZDV based	Employed	Unmaried
328	29	female	Urban	Primary sc	Government	Single	1	stage I	12	E	No	NO	58	18.9388	1.75	4.8	7	322	162	anemia	Severe ane	18-29	<200	18.5-24.99	No	No	stage 1	Non Leucop	Non thromb	1	0	1	Normal(>=1	0	0	0	2	1	Non ZDV ba	Employed	Unmaried
282	24	male	rural	unable to	Student	Single	6	stage 4	48	D	Pnemonia	NO	15	4.33576	1.86	3.4	9.6	111	161	anemia	Moderate a	18-29	>500	<18.5	yes	No	stage 3&4	Leucopenia	thrombocyt	1	1	>=5	Mild (100-	1	1	1	2	1	ZDV based	Unemployed	Unmaried
92	55	male	rural	Primary sc	Farmer	Maried	5	Stage 2	17	C	Diaharria	NO	58	18.9388	1.75	7.1	12.6	144	160	anemia	Mild anemi	>=50	<200	18.5-24.99	yes	No	stage 2	Non Leucop	thrombocyt	1	0	>=5	Mild (100-	0	1	0	2	1	ZDV based	Unemployed	Maried
319	50	male	Urban	unable to	Houweswife	Maried	9	stage I	45	E	No	NO	61	22.1367	1.66	2.9	14.4	248	157	non anemia	non anemia	>=50	<200	18.5-24.99	No	No	stage 1	Leucopenia	Non thromb	1	0	>=5	Normal(>=1	0	0	0	2	1	Non ZDV ba	Unemployed	Maried
5	50	male	Urban	unable to	Houweswife	Maried	7	stage I	42	C	No	NO	61	22.1367	1.66	2.9	14.4	248	157	non anemia	non anemia	>=50	<200	18.5-24.99	No	No	stage 1	Leucopenia	Non thromb	1	0	>=5	Normal(>=1	0	0	0	2	1	ZDV based	Unemployed	Maried
112	42	male	Urban	Primary sc	Government	Divorced	4	Stage 2	57	D	Pnemonia	NO	57	17.9902	1.78	10.2	10.6	191	156	anemia	Moderate a	40-49	<200	<18.5	yes	No	stage 2	Non Leucop	Non thromb	1	0	4	Normal(>=1	0	0	0	2	1	ZDV based	Employed	Unmaried
340	33	female	rural	able to re	Houweswife	Divorced	4	stage I	15	D	Diaharria	NO	48	16.609	1.7	5.4	8	196	148	anemia	Moderate a	30-39	<200	<18.5	yes	No	stage 1	Non Leucop	Non thromb	1	0	4	Normal(>=1	0	0	0	2	1	ZDV based	Unemployed	Unmaried
232	49	female	Urban	Primary sc	Student	Divorced	3	Stage 2	100	D	Diaharria	NO	45	17.1468	1.62	4.3	15.1	263	146	non anemia	non anemia	40-49	<200	<18.5	yes	No	stage 2	Non Leucop	Non thromb	0	0	3	Normal(>=1	0	0	0	3	1	ZDV based	Unemployed	Unmaried
217	49	male	rural	able to re	Farmer	Divorced	3	Stage 2	102	F	Diaharria	NO	47	17.6898	1.63	4.3	12.3	263	146	anemia	Mild anemi	40-49	<200	<18.5	yes	No	stage 2	Non Leucop	Non thromb	1	0	3	Normal(>=1	0	0	0	3	1	Non ZDV ba	Unemployed	Unmaried
4	49	female	Urban	Primary sc	Houweswife	Divorced	3	Stage 2	36	F	oral candi	Diabetic M	45	17.1468	1.62	4.3	15.1	263	146	non anemia	non anemia	40-49	<200	<18.5	yes	yes	stage 2	Non Leucop	Non thromb	0	0	3	Normal(>=1	0	0	0	2	1	Non ZDV ba	Unemployed	Unmaried
434	60	female	rural	unable to	Farmer	Widowed	5	Stage 3	12	E	No	NO	51	20.9566	1.56	4	9.4	148	144	anemia	Moderate a	>=50	<200	18.5-24.99	No	No	stage 3&4	Non Leucop	thrombocyt	1	0	>=5	Mild (100-	0	1	0	2	1	Non ZDV ba	Unemployed	Unmaried
59	46	male	Urban	able to re	Houweswife	Maried	4	Stage 3	15	C	No	NO	59	22.4813	1.62	4.6	10.6	123	143	anemia	Moderate a	40-49	<200	18.5-24.99	No	No	stage 3&4	Non Leucop	thrombocyt	1	0	4	Mild (100-	0	1	0	2	1	ZDV based	Unemployed	Maried
398	60	female	Urban	unable to	privet emp	Divorced	6	Stage 2	139	D	TB	NO	54	21.0938	1.6	11.8	14.7	470	142	non anemia	non anemia	>=50	<200	18.5-24.99	yes	No	stage 2	Non Leucop	Non thromb	0	0	>=5	Normal(>=1	0	0	0	3	1	ZDV based	Employed	Unmaried
281	50	female	Urban	able to re	Houweswife	separeted	4	Stage 2	52	E	Pnemonia	NO	48	17.6309	1.65	4.6	6.8	172	142	anemia	Severe ane	>=50	<200	<18.5	yes	No	stage 2	Non Leucop	Non thromb	1	0	4	Normal(>=1	0	0	0	2	1	Non ZDV ba	Unemployed	Unmaried
275	35	female	Urban	Primary sc	Merchant	Single	2	Stage 2	18	E	No	NO	60	19.3698	1.76	2.14	8.4	200	142	anemia	Moderate a	30-39	>500	18.5-24.99	No	No	stage 2	Leucopenia	Non thromb	1	0	2	Normal(>=1	1	0	0	2	1	Non ZDV ba	Unemployed	Unmaried
578	33	male	Urban	Primary sc	Merchant	Single	1	stage I	15	E	No	NO	62	22.4996	1.66	6	16.2	349	142	non anemia	non anemia	30-39	<200	18.5-24.99	No	No	stage 1	Non Leucop	Non thromb	0	0	1	Normal(>=1	0	0	0	2	1	Non ZDV ba	Unemployed	Unmaried
381	50	female	Urban	able to re	Houweswife	separeted	8	Stage 2	59	D	TB	Hypertenti	48	17.6309	1.65	4.6	18.9	258	142	non anemia	non anemia	>=50	<200	<18.5	yes	yes	stage 2	Non Leucop	Non thromb	0	0	>=5	Normal(>=1	0	0	0	2	1	ZDV based	Unemployed	Unmaried
161	43	male	Urban	able to re	privet emp	Maried	2	Stage 2	62	C	No	NO	59	22.4813	1.62	2.6	16.1	160	139	non anemia	non anemia	40-49	<200	18.5-24.99	No	No	stage 2	Leucopenia	Non thromb	1	0	2	Normal(>=1	0	0	0	3	1	ZDV based	Employed	Maried
242	43	male	Urban	able to re	privet emp	Maried	2	Stage 2	62	C	No	NO	59	22.4813	1.62	2.6	16.1	160	139	non anemia	non anemia	40-49	<200	18.5-24.99	No	No	stage 2	Leucopenia	Non thromb	1	0	2	Normal(>=1	0	0	0	3	1	ZDV based	Employed	Maried
297	43	male	Urban	able to re	privet emp	Maried	2	Stage 2	62	C	No	NO	59	22.4813	1.62	2.6	16.1	160	139	non anemia	non anemia	40-49	<200	18.5-24.99	No	No	stage 2	Leucopenia	Non thromb	1	0	2	Normal(>=1	0	0	0	3	1	ZDV based	Employed	Maried
17	43	male	Urban	Primary sc	privet emp	Maried	2	Stage 2	62	C	No	NO	59	22.4813	1.62	2.6	16.1	160	139	non anemia	non anemia	40-49	<200	18.5-24.99	No	No	stage 2	Leucopenia	Non thromb	1	0	2	Normal(>=1	0	0	0	3	1	ZDV based	Employed	Maried
180	25	male	Urban	High schoo	Student	Single	1	stage I	8	C	No	NO	60	18.5185	1.8	8.7	15.2	122	137	non anemia	non anemia	18-29	<200	18.5-24.99	No	No	stage 1	Non Leucop	thrombocyt	1	0	1	Mild (100-	0	0	0	1	2	ZDV based	Unemployed	Unmaried
1	50	male	rural	High schoo	Government	Maried	5	Stage 3	58	C	No	NO	61	20.3816	1.73	3.1	18.6	329	136	non anemia	non anemia	>=50	<200	18.5-24.99	No	No	stage 3&4	Leucopenia	Non thromb	1	0	>=5	Normal(>=1	0	0	0	2	2	ZDV based	Employed	Maried
414	48	female	Urban	able to re	privet emp	Widowed	4	stage I	115	H	No	NO	60	22.0386	1.65	1.9	12.7	265	134	non anemia	non anemia	40-49	<200	18.5-24.99	No	No	stage 1	Leucopenia	Non thromb	1	0	4	Normal(>=1	0	0	0	3	1	Non ZDV ba	Employed	Unmaried
464	43	female	Urban	Tertiery	Government	separeted	2	Stage 2	112	C	No	NO	56	20.5693	1.65	6.2	13.5	322	132	non anemia	non anemia	40-49	<200	18.5-24.99	No	No	stage 2	Non Leucop	Non thromb	0	0	2	Normal(>=1	0	0	0	3	2	ZDV based	Employed	Unmaried
357	40	male	rural	able to re	Farmer	Divorced	5	stage I	21	E	No	NO	62	20.2449	1.75	7.2	7.3	142	127	anemia	Severe ane	40-49	<200	18.5-24.99	No	No	stage 1	Non Leucop	thrombocyt	1	0	>=5	Mild (100-	0	1	0	2	1	Non ZDV ba	Unemployed	Unmaried
257	40	male	rural	able to re	Farmer	Divorced	5	stage I	21	E	Diaharria	NO	62	19.1358	1.8	7.2	7.3	142	127	anemia	Severe ane	40-49	<200	18.5-24.99	yes	No	stage 1	Non Leucop	thrombocyt	1	0	>=5	Mild (100-	0	1	0	2	1	Non ZDV ba	Unemployed	Unmaried
396	20	female	Urban	High schoo	Student	Maried	3	stage I	46	E	No	NO	53	20.1951	1.62	5.6	12.4	154	127	non anemia	non anemia	18-29	<200	18.5-24.99	No	No	stage 1	Non Leucop	Non thromb	0	0	3	Normal(>=1	0	0	0	2	2	Non ZDV ba	Unemployed	Maried
321	30	female	Urban	Primary sc	privet emp	Maried	5	Stage 3	56	D	TB	NO	46	14.1975	1.8	4	8.24	216	125	anemia	Moderate a	30-39	<200	<18.5	yes	No	stage 3&4	Non Leucop	Non thromb	1	0	>=5	Normal(>=1	0	0	0	2	1	ZDV based	Employed	Maried
308	30	female	rural	Primary sc	privet emp	Widowed	2	stage 4	17	D	TB	NO	48	16.038	1.73	2.7	10.2	132	123	anemia	Mild anemi	30-39	<200	<18.5	yes	No	stage 3&4	Leucopenia	thrombocyt	1	1	2	Mild (100-	1	1	1	2	1	ZDV based	Employed	Unmaried
564	34	male	Urban	Tertiery	Government	Maried	3	stage I	94	E	No	NO	49	18.4425	1.63	3.4	24.2	97	120	non anemia	non anemia	30-39	<200	<18.5	No	No	stage 1	Leucopenia	thrombocyt	1	0	3	Moderate (	0	0	1	3	2	Non ZDV ba	Employed	Maried
338	45	male	Urban	Primary sc	Houweswife	Widowed	3	stage I	7	E	No	NO	52	20.3125	1.6	2.1	15.7	172	112	non anemia	non anemia	40-49	<200	18.5-24.99	No	No	stage 1	Leucopenia	Non thromb	1	0	3	Normal(>=1	0	0	0	1	1	Non ZDV ba	Unemployed	Unmaried
223	40	female	rural	unable to	Farmer	Single	3	Stage 3	36	D	Pnemonia	NO	45	16.5289	1.65	3.4	10.2	152	102	anemia	Moderate a	40-49	<200	<18.5	yes	No	stage 3&4	Leucopenia	Non thromb	1	0	3	Normal(>=1	1	0	0	2	1	ZDV based	Unemployed	Unmaried
216	25	female	Urban	Primary sc	Student	Single	3	stage I	10	C	Diaharria	NO	40	19.025	1.45	6.4	8.2	189	98	anemia	Moderate a	18-29	<200	18.5-24.99	yes	No	stage 1	Non Leucop	Non thromb	1	0	3	Normal(>=1	0	0	0	1	1	ZDV based	Unemployed	Unmaried
342	50	male	Urban	Tertiery	Houweswife	Widowed	6	stage 4	105	D	TB	NO	46	15.0204	1.75	3.3	6.12	112	98	anemia	Severe ane	>=50	<200	<18.5	yes	No	stage 3&4	Leucopenia	thrombocyt	1	1	>=5	Mild (100-	1	1	1	3	2	ZDV based	Unemployed	Unmaried
307	45	female	Urban	Primary sc	Houweswife	Widowed	4	Stage 2	76	D	Pnemonia	NO	48	14.3331	1.83	4.1	17.5	122	96	non anemia	non anemia	40-49	<200	<18.5	yes	No	stage 2	Non Leucop	thrombocyt	1	0	4	Mild (100-	0	0	0	3	1	ZDV based	Unemployed	Unmaried
260	52	male	Urban	Tertiery	Houweswife	Widowed	4	Stage 2	102	D	TB	Hypertenti	46	15.0204	1.75	5.3	6.21	111	96	anemia	Severe ane	>=50	<200	<18.5	yes	yes	stage 2	Non Leucop	thrombocyt	1	0	4	Mild (100-	0	1	0	3	2	ZDV based	Unemployed	Unmaried
360	50	male	Urban	Tertiery	Houweswife	Widowed	4	Stage 2	100	C	Pnemonia	NO	46	15.0204	1.75	5.3	6.21	111	96	anemia	Severe ane	>=50	<200	<18.5	yes	No	stage 2	Non Leucop	thrombocyt	1	0	4	Mild (100-	0	1	0	3	2	ZDV based	Unemployed	Unmaried
469	40	female	rural	able to re	Farmer	separeted	2	stage 4	95	E	No	NO	50	18.3655	1.65	3.3	10.4	84	92	anemia	Mild anemi	40-49	<200	<18.5	No	No	stage 3&4	Leucopenia	thrombocyt	1	1	2	Moderate (	1	1	1	3	1	Non ZDV ba	Unemployed	Unmaried
35	34	male	Urban	Tertiery	Government	Maried	4	stage I	21	D	Diaharria	NO	62	22.7732	1.65	8.6	11.1	19.42	80	anemia	Mild anemi	30-39	<200	18.5-24.99	yes	No	stage 1	Non Leucop	thrombocyt	1	0	4	Severe (<5	0	1	0	2	2	ZDV based	Employed	Maried
13	20	female	Urban	Tertiery	Student	Single	3	Stage 3	24	C	No	NO	56	21.3382	1.62	2.1	9.7	256	75	anemia	Moderate a	18-29	<200	18.5-24.99	No	No	stage 3&4	Leucopenia	Non thromb	1	0	3	Normal(>=1	1	0	0	2	2	ZDV based	Unemployed	Unmaried
236	20	female	Urban	Tertiery	Student	Single	4	Stage 3	24	C	No	NO	56	21.3382	1.62	2.1	9.7	89	75	anemia	Moderate a	18-29	<200	18.5-24.99	No	No	stage 3&4	Leucopenia	thrombocyt	1	1	4	Moderate (	1	1	1	2	2	ZDV based	Unemployed	Unmaried
30	47	female	rural	Primary sc	Houweswife	Divorced	3	Stage 3	56	C	No	NO	48	20.5049	1.53	8.4	12.2	304	72	non anemia	non anemia	40-49	<200	18.5-24.99	No	No	stage 3&4	Non Leucop	Non thromb	0	0	3	Normal(>=1	0	0	0	2	1	ZDV based	Unemployed	Unmaried
240	47	female	rural	Primary sc	Houweswife	Divorced	3	Stage 3	56	C	No	NO	48	20.5049	1.53	8.4	12.2	304	72	non anemia	non anemia	40-49	<200	18.5-24.99	No	No	stage 3&4	Non Leucop	Non thromb	0	0	3	Normal(>=1	0	0	0	2	1	ZDV based	Unemployed	Unmaried
457	40	male	Urban	Tertiery	Government	Maried	4	Stage 2	74	H	No	NO	64	23.5078	1.65	4.6	15.9	325	64	non anemia	non anemia	40-49	<200	18.5-24.99	No	No	stage 2	Non Leucop	Non thromb	0	0	4	Normal(>=1	0	0	0	3	2	Non ZDV ba	Employed	Maried
554	38	male	Urban	Primary sc	Houweswife	Maried	3	stage I	65	E	No	NO	58	18.9388	1.75	6	17	251	22	non anemia	non anemia	30-39	<200	18.5-24.99	No	No	stage 1	Non Leucop	Non thromb	0	0	3	Normal(>=1	0	0	0	3	1	Non ZDV ba	Unemployed	Maried
584	23	male	rural	unable to	Farmer	Maried	5	Stage 2	50	E	No	NO	46	20.4444	1.5	4	13.8	405	18	non anemia	non anemia	18-29	<200	18.5-24.99	No	No	stage 2	Non Leucop	Non thromb	0	0	>=5	Normal(>=1	0	0	0	2	1	Non ZDV ba	Unemployed	Maried
